# Supplementary material for: Trajectory of the systemic immune-inflammation index and in-hospital mortality in patients with sepsis
Source: Front Cell Infect Microbiol. 2025 Sep 23;15:1616538. doi: 10.3389/fcimb.2025.1616538 (PMC12500555; doi:10.3389/fcimb.2025.1616538)
Supplement: Supplementary file 1 [file Table1.xlsx]

## Sheet: Sheet1
ID	admission time	Discharge time	gender	Age	Length of hospital stay (days)	Length of stay in ICU (hours)	Invasive ventilator	Ventilator usage time (total time in hours)	hypertension	diabetes	coronary heart disease	COPD	cerebrovascular disease	Blood system diseases	malignant tumor	Liver diseases (liver cirrhosis, primary and secondary liver cancer, liver failure)	Kidney disease (chronic kidney disease)	autoimmunity disease	Death in the hospital (including anticipated death)	CRRT	FiO2	WBC1	NE1	LYC1	HB1	PLT1	CRP1	PCT1	APTT1	PT1	INR1	FBG1	AST1	ALT1	ALB1	Tbil1	DBil1	Cr1	K1	Na1	CL1	Ca1	BNP1	TnI1	PH1	PO21	PCO21	Lac1	WBC2
1841966	2018-06-17	2018-06-29	1	63	12	288	1	120	1	0	0	0	0	0	0	0	0	0	0	0	40
1845062	2018-06-24	2018-07-13	1	52	19	0	0	0	0	1	0	0	0	0	0	0	0	0	0	0	33						412.81	3.08					11.4	10.3	19.9	9.5	4.5	34.4	3.55	136.5	106.1	1，87			7.26	68	24	1.7	19.6
1851512	2018-07-07	2018-07-19	1	73	12	0	0	0	1	1	0	0	0	0	0	0	0	0	0	0	33	7.76	7.13		114	46	216	79.57																0.456					8.89
1857458	2018-07-19	2018-07-21	0	70	2	0	0	0	0	0	0	0	0	0	0	0	1	0	0	0	33
1847458	2018-06-28	2018-07-16	0	52	18	0	0	0	0	0	0	0	0	0	0	0	0	0	0	0	33	4.08	3.17	0.68	126	110	297.63		41	19.2	1.63	4.34	241	386.9	26.7	142.3	93.1	81.7	5.08	135.1	100.8	2.04	2000	0.017	7.4	68	26	7.7	8.64
1854266	2018-07-13	2018-07-14	0	72	1	22	1	22	0	0	1	0	0	0	0	0	0	0	1	0	100	9.1	7.95		185	224	4.3		32.3	15.5	1.32	2.97	61.8	38.5	43.9	27.3	6.8	90.8	4.21	124.8	86.3	1.95	5650	0.214	7.4	67	35	3.6
1853211	2018-07-11	2018-07-17	0	81	6	149	0	0	1	0	0	0	1	0	0	0	0	0	1	0	33	17.91	15.71	1.19	142	179	83.4	28.87	30	11.8	1.01	6.2						76.6	4.02	137.1	99.8	2.05	6030	32.4	7.39	133	31	1.7	19.14
1849242	2018-07-17	2018-07-25	1	85	8	0	0	0	1	0	0	0	1	0	0	0	0	0	1	0	33	11.98	9.65	1.64	124	171			31.9	14.4	1.23	2.47	26.5	22.1	27.9	13	4.3	51.4	3.58	133.4	97.7	1.86	239	0.058	7.49	65	36	0.8	12.62
1855956	2018-07-16	2018-07-23	0	55	7	162	0	0	0	0	0	0	0	0	0	0	0	0	0	0	33	2.2	0.83	1.26	147	37	0.92		28.9	10.5	0.9	1.78	999.3	591.3	30.9	7.6	3.9	63.1	3.14	131.9	99.6	1.83	89.4	0.047					2.36
1855213	2018-07-15	2018-07-25	1	74	10	312	0	0	0	0	0	0	0	0	0	0	1	0	0	1	33	24.07	22.12	1.29	64	96			28.1	13.2	1.13	4.96						1238.7	3.91	143.7	113.1	1.49	7900	0.017	7.04	159	9	0.5	10.64
1858598	2018-07-22	2018-07-26	1	47	4	0	0	0	1	1	1	0	0	0	0	0	0	0	0	0	33	13.91	11.67	1.15	116	333	70.18	5.08	26	12.4	1.06	9.3	33.3	106	27.8	7.1	3.4	344.1	4.73	130.2	98.6	2.13	1120	0.012					13.1
1843133	2018-06-19	2018-07-20	1	79	31	426	0	0	0	1	1	0	0	0	0	0	1	0	1	0	33	10.7	10.04		39	78	98.6	19.82	25.8	11	0.94	2.52	7.6	2.5	14.6	4.9	2.1	312.5	4.48	138.3	101.3	1.41							14.01
1858380	2018-07-22	2018-08-01	0	39	10	107	0	0	0	0	0	0	0	0	0	0	0	0	0	0	33	16.11	14.61	1.01	133	81	94.18	128.6	33	13.3	1.14	5.11	61.1	77.2	28.2	36.7	14	88.4	3.34	137	103.8	1.98			7.45	77	24	5.8	8.43
1856622	2018-07-18	2018-07-27	1	76	9	0	0	0	1	0	0	0	0	0	0	0	0	0	0	0	33	18.32	16.62	0.51	102	36	184	16.27	25.8	12	1.03	6.3	22.8	11	20.8	11.5	6.8	154.1	3.33	130.1	96	1.93		0.012					12.83
1862423	2018-07-30	2018-08-06	1	63	7	0	0	0	1	1	0	0	1	0	0	0	0	0	0	0	33	20.63	18.9	0.81	89	150	163	67.35	26.5	11.3	0.97	8.8						94.6	4.61	139.3	107.6	1.93		0.0128
1862629	2018-07-31	2018-08-09	1	51	9	0	0	0	1	0	0	0	0	0	0	0	0	0	0	0	33	15.74	14.38	0.88	86	38	90.5	8.15	26.6	14.4	1.23	4.34	12.8	32	22.6	7.1	3.2	132.2	3.96	137.3	105.6	1.7		0.012
1861302	2018-07-27	2018-08-06	0	55	10	0	0	0	0	0	0	0	0	0	0	0	0	0	0	0	33	10.66	9.89	0.52	120	64			38.4	16.9	1.44	5.9	69.9	31.7	29.2	23.4	13.9	160.2	2.98	131.3	97.7	1.79		0.088	7.43	78	25	3.1	25.63
1864759	2018-08-04	2018-08-05	0	60	1	21	0	0	0	1	0	0	0	0	0	0	0	0	1	0	40	8.49	7.95	0.46	147	43							351.1	113.4	20.5	72.5	54.2	277	5.25	124.9	83.6	1.71	23300		6.87	62	58	14.8
1788512	2018-08-08	2018-08-20	0	68	12	288	0	0	0	1	1	0	1	0	1	0	0	0	1	0	33	21	18.65	0.89	118	118		1.75										54.1	4.2	124.5	90.5	1.96	4470	0.012	7.51	96	33	1.2
1871151	2018-08-18	2018-08-27	1	59	9	136	0	0	1	0	0	0	0	0	0	0	0	0	0	0	33	17.37	15.88	0.92	105	196	42.29		29.8	14.4	1.23	3.11	85.5	128.2	31.3	12.9	4.9	47.2	4.05	119.5	80.5	1.9		0.016	7.47	104	47	1.1
1867099	2018-08-09	2018-08-21	0	65	12	122	0	0	1	0	0	0	0	0	0	0	0	0	0	0	50	18.08	16.93	0.79	137	5	121	61.88										96.2	3.16	139.6	106.5	2.01		0.169	7.46	52	30	2.3	8.64
1870297	2018-08-16	2018-08-27	1	77	11	0	0	0	0	1	0	0	0	0	0	0	0	0	0	0	33	7.51	5.06	0.77	122	223			29.3	11.5	0.98	7.6	75.8	63.5	33.3	11.4	3.8	68.3	4.28	140.6	108	1.98							7.2
1871159	2018-08-18	2018-08-25	0	38	7	0	0	0	0	1	0	0	0	0	0	0	0	0	0	0	33	6.27	5.81	0.28	151	23		36.91																					9.55
1874859	2018-08-27	2018-08-28	1	57	1	23	1	19	0	1	0	0	0	0	0	0	0	0	1	0	100	2.39	1.75	0.59	121	30	290	100					91.9	27.9	19.8	13.4	9.8	190.8	5.19	140.7	106.1	1.78			7.42	60	40	5.3
1866295	2018-08-08	2018-08-31	0	57	23	550	1	550	0	0	0	0	0	0	0	0	0	0	0	0	50	20.1	18.34	0.6	129	218	284	0.55	29.4	14.1	1.2	8.4	28.9	19.4	25	33.1	20.9	70.9	3.55	136.5	98.1	1.8	4090	0.127	7.37	45	45	2.2	13.16
1873211	2018-08-22	2018-09-08	0	76	17	0	0	0	1	1	1	1	0	0	0	0	0	0	0	0	33
1593597	2018-08-23	2018-09-07	1	62	15	180	0	0	0	1	0	0	0	0	0	0	0	0	0	0	33	6.98	6.15	0.69	109	100		378.36	33.1	14.1	1.2	3.55						278	3.86	132.2	95.8	1.69	25200		7.35	75	25	9.4	10
1879767	2018-09-05	2018-09-18	1	57	13	0	0	0	0	1	0	0	0	0	0	0	0	0	0	0	33	9.41	8.38	0.89	94	12		128.6	21.8	11.5	0.98	4.3	72.7	42	18.8	39.1	29.7	85.8	2.8	132.1	100.7	1.66	11100		7.45	101	26	1.1	16.55
1811116	2018-08-28	2018-09-16	1	60	19	0	0	0	0	0	0	1	0	0	0	0	0	0	0	0	33												31.8	27.4	30.7	8.8	3						3060	0.071					9.17
1886133	2018-09-19	2018-09-27	0	60	8	90	0	0	0	1	0	0	0	0	0	0	0	0	0	0	33	14.19	13.08	0.53	99	51		100	30.3	13.3	1.14	5.6	138.2	142.1	23.6	23.3	16.1								7.49	84	23	4.4	11.04
1011450	2018-09-07	2018-09-26	0	75	19	0	0	0	0	0	0	1	0	0	0	1	0	0	0	0	33	6.98	6.15	0.35	87	35			37.7	15.7	1.34	3.85	24.3	19.1	27.7	17.7	13	109.5	3.47	129.4	98	1.92	1640	0.012					6.47
1880268	2018-09-07	2018-09-24	0	65	17	0	0	0	1	0	0	0	0	0	0	0	0	0	0	0	33	9.22	8.07	0.55	93	103	153.3	2.51	31.9	14.6	1.25	7.4	18.5	22.2	27.1	15	6.4	143.8	3.03	139.6	106.6	1.88	3270	0.012					10.01
1879580	2018-09-05	2018-09-27	1	47	22	0	0	0	0	1	0	0	0	0	0	0	0	0	0	0	33								32.4	16.4	1.4	6.4	29.9	13.1	26.8	48.5	19.5						3880	0.056					14.27
1894161	2018-10-09	2018-10-11	0	68	2	31	1	14	0	1	0	0	0	0	0	0	0	0	1	0	80	8.49	7.76	0.32	119	201	143.72											49.9	3.42	142.2	110.5	1.87		0.012	7.09	44	16	5.8
1893305	2018-10-08	2018-10-10	0	68	11	41	0	0	1	1	0	1	0	0	0	1	0	0	0	0	33	17.93	16.21	1.03	152	31	42.84		33.1	12.3	1.05	6.7	126.2	171.8	26	36.1	21.6	29	3.83	141.7	107.1	2.07	3960	0.027	7.46	68	28	1.6	15.77
1891482	2018-10-04	2018-10-16	0	67	12	0	0	0	0	0	0	0	0	0	0	1	1	0	0	0		25.72	23.33	1.08	149	20	159.05	152	30.6	16.9	1.44	6.3	1161.8	1106.7	25.1	176	129	173.6	3.83	135.3	99.8	2		0.13	7.32	82	15	15	34.11
1892143	2018-10-06	2018-10-07	0	67	1	13	0	0	0	0	0	0	0	1	0	0	0	0	0	0	33																								7.27	68	23	12.9
1868170	2018-10-18	2018-10-25	1	81	14	184	0	0	1	1	1	0	1	0	0	0	0	0	0	0	33	13.98	11.88	1.47	120	331	78.69	0.26	28.4	11.6	0.99	7	13.3	9.6	31.5	13.4	4.9	89.7	4.63	116.6	82.8	2.35	4030	0.147	7.46	103	31	4.5	10.06
1896693	2018-10-15	2018-10-24	1	51	9	0	0	0	0	1	0	0	0	0	0	0	0	0	0	0	33	18.58	16.22	1.31	119	204	71.25	3.99	27.8	12.6	1.08	6.6			32.2			64	3.8	136.5	97.7	2.22	343	0.012
1895699	2018-10-12	2018-10-26	0	59	14	0	0	0	0	0	0	0	0	0	0	0	0	0	0	0	70	18.11	17.73	0.32	104	34	234	115.52	214.1	23.4	1.99	3.85	50.5	39.6	24.7	15.5	10.4	237.6	4.04	124.7	108.1	1.72	6890	0.376	7.39	61	21	4	32.52
1900200	2018-10-22	2018-10-29	0	67	7	0	0	0	0	1	0	1	0	0	0	0	0	0	0	0	33	16.9	16.03	0.42	132	99	164	65.9	29.3	13.3	1.13	6.2	14	32.5	27.6	24.8	11.8	64.1	3.14	135.9	99.9	2.24	1220	0.012					15.04
1902537	2018-10-27	2018-11-07	1	56	11	0	0	0	0	0	0	0	0	0	0	0	0	0	0	0	33	10.31	9.43	0.59	92	62		39.87					33.3	26.8	29.2	11.9	5.5	137.4	4.66	15.93	139.9	105.7	2.02	0.172	7.48	67	24	1.9	7.22
1902786	2018-10-28	2018-11-07	0	74	20	0	0	0	0	0	0	0	0	0	0	0	0	0	0	0	33	26.53	23.75	1.1	138	155	198	25.69					56.1	26.6	31.2	39.5	23.6												16.67
1898548	2018-10-18	2018-11-07	0	83	25	0	0	0	0	1	1	1	1	0	0	0	0	0	0	0	33	12.06	11.34	0.39	123	215	145.01	28.93	25.7	14.8	1.26	6.6	55.3	44.9	31.8	18.1	6.8	100.7	3.83	126.5	91.1	2.13	360		7.47	146	29	1	14.74
1899212	2018-10-20	2018-11-11	1	65	22	0	0	0	0	1	0	1	0	0	0	0	0	0	0	0	33	12.28	8.81	2.19	116	115	159.05	6.8	30.5	12.2	1.04	4.79						96.7	4.13	131.3	97.7	1.97	4900	0.055	7.43	69	32	2.3	5.96
1899481	2018-10-21	2018-11-19	0	70	29	0	0	0	0	1	0	0	1	0	0	0	0	0	0	0	33	19.18	17.61	0.72	132	279		4.49	33.5	14.4	1.23	10.6	23.8	27.7	29.8	11.8	5.2	127.9	4.39	141.2	104.4	2.07	339	0.184	7.3	90	46	2.2	13.15
1921140	2018-12-05	2018-12-06	0	63	1	24	1	2	1	1	0	0	0	0	0	0	0	0	1	0								52.5															519	0.012	7.33	62	31	11.1
1922964	2018-12-09	2018-12-10	0	61	1	16	1	1	0	0	0	0	0	0	0	0	0	0	1	0		8.18	6.59	1.02	75	17	95.8	1.56	40.6	17.9	1.54	2.9	29	36.6	23.3	25.4	13.2	91	3.22	173.1	140.2	1.83	411		7.56	79	15	2.6
1922961	2018-12-09	2018-12-16	0	52	7	0	0	0	0	0	0	0	0	0	0	0	0	0	0	0	33	22.61	21.46	0.8	154	45	99.2		36	14.9	1.28	4.19	72.3	88.9	32.2	59.9	22.2	365.2	3.93	134.2	104.8	2.03		0.023	7.4	73	32	3.6	10.67
1924956	2018-12-12	2018-12-18	0	67	6	0	0	0	0	1	1	1	0	0	0	0	1	0	0	0	33						34.4	47.1	27.6	11	0.94	3.28											23900						6.44
1923416	2018-12-10	2018-12-24	1	74	14	0	0	0	1	1	1	0	0	0	0	0	0	0	0	0	33	21.16	20.13	0.86	108	40	139.81	35.39	32.2	16.4	1.41	6.1	212.8	136.7	23.4	6.7	3.5	124.5	4.49	136.5	109.5	1.77	13700	0.309	7.38	91	25	2.6	14.47
1931089	2018-12-26	2018-12-29	0	60	79	79	0	0	0	0	0	1	0	0	0	0	0	0	0	0	53	11.11	10.44	0.44	145	127			6.85	13	1.11	6.8	107.3	16.1	38.4	20.3	9.8		3.97	124.3	92.9	1.93	276	0.026	7.49	71	27	2.3	13.04
1922965	2018-12-09	2018-12-28	0	50	19	447	1	30	0	0	0	0	0	0	0	0	1	0	1	1		20.53	15.21	3.45	224	19			135。8	17	1.46	2.85	117.9	43.2	25.6	13	4.5	187.1	4.66	127.9	97.7	1.68	1120	0.541	7.26	109	17	5.8	40.61
1928044	2018-12-19	2018-12-22	1	64	3	75	1	50	0	0	0	0	1	0	0	0	0	0	1	0		9.04	8.7	0.15	87	205	208	19.97	30	15.6	1.34	7.3	205.9	54.9	19.6	19.7	15.7	115.4	4.01	135.4	101.6	1.5	35000	0.02	7.24	94	22	10.9	23.25
1923731	2018-12-11	2019-01-04	0	58	24	79	0	0	1	1	0	0	0	0	0	0	0	0	0	0	33	4.93	4.42	0.36	157	4	345	175.88	34	10.3	0.88	8.3	133.1	241.7	29	47.2	36.5	426.9	3.33	126.1	87.7	1.81	1480	0.03					10.03
1941295	2019-01-15	2019-01-17	0	33	2	0	0	0	0	1	0	0	0	0	0	0	0	0	1	0	33	14.89	11.77	1.66	118	294	104.12	4.9	31.7	11.7	1	6.8	63.1	27.3	25.6	18.6	13.1	51.6	2.1	122.2	89.7	2.19			7.32	106	11	1.8
1933218	2019-01-01	2019-01-15	1	50	14	143	2	135	0	0	1	0	0	0	0	0	0	0	0	0								168															23600	1.87	7.35	83	36	3.6	17.35
1945747	2019-01-24	2019-01-29	0	50	5	0	0	0	1	1	0	0	0	0	0	0	0	0	0	0	33	9.72	8.86	0.58	134	40							217.4	125	32.2	15.1	8	137.2	3.06	133.7	107.9	1.88	1700	0.239	7.41	101	27	1.1	10.09
1944683	2019-01-22	2019-01-29	0	58	7		0	0	1	0	1	0	0	0	0	0	0	0	0	0	33	26.5	25.66	0.43	114	156	326		35.1	15.5	1.33	4.36						309.5	4.74	140.7	104.8	1.66	25900	0.328	7.38	110	27	6.2	34.06
1948362	2019-02-01	2019-02-08	1	20	7	73	1	72	0	0	0	0	0	0	0	0	0	0	0	0		15.9	14.33	0.71	104	106			31.6	14.1	1.21	4.3	256	246.2	25.7	10.7	4	65.3	2.6	130.9	98.8	1.82	4460	20.4	7.51	59	26	3.1	21.45
1946529	2019-01-27	2019-02-03	1	50	7	0	0	0	0	1	0	0	0	0	1	0	0	0	0	0	33	5.34	4.92	0.28	115	48		118.12	26.7	11.3	0.97	6.5	51.8	50.7	34.8	20.4	8.5	97.6	3.42	128.8	91.3	2.22	1430	0.87	7.42	105	37	1.1	7.16
1948731	2019-02-03	2019-02-06	0	69	3	70	0	0	1	0	0	0	0	0	0	0	0	0	1	0	40	4.39	3.68	0.62	116	177	142.14		35.3	12.2	1.04	10.3	58.6	28.7	33.9	142	7.1	78.8	3.54	130.5	95.4	2.11	637	0.021	7.51	56	33	2.4	5.19
1953331	2019-02-14	2019-02-15	0	77	1	25	0	0	1	1	1	0	1	0	0	0	0	0	1	0	33	8.15	7.1	0.11	156	111	92.06		36	18.9	1.62	4.36	109.3	51.1	41.3	25.8	11.1	112.7	3.39	125.1	83.8	1.87			7.5	50	30	4.1
1956532	2019-02-20	2019-02-22	0	41	2	37	1	17	0	0	0	0	0	0	0	0	0	0	1	0		18.78	16.49	1.76	113	181			23.3	11.5	0.98	3.44	26.4	13.1	29.3	15.3	4.5	53.7	3.83	136.2	100.4	2.14			7.52	41	30	2.7
1954033	2019-02-16	2019-02-21	1	88	5	128	0	0	0	1	1	1	0	0	0	0	1	0	0	0	33	17.12	16.47	0.38	119	159							24.2	7.9	22.2	21.4	9.3	245.1	4.55	133.1	101.3	1.95	6750		7.46	123	23	6.4	16.17
1506267	2019-02-04	2019-02-22	1	58	18	0	0	0	1	1	1	1	0	0	0	0	0	0	0	0	33	17.6	16.36	0.63	126	136	296	2.75	28.6	13.7	1.17	6.1	14.1	13	39	20.4	7.8	107.6	3.73	133.6	94.7	2.23	644	0.012					12.46
1959680	2019-02-27	2019-03-06	1	64	7	0	0	0	0	1	0	1	0	0	0	1	0	0	0	0	33							11.43	33	17.7	1.52	2.7	27.1	20.5	27.3	40.5	26.9		2.84	140.1	107.5	1.74	638		7.46	65	33	2.2	10.86
1960755	2019-02-28	2019-03-11	0	80	11	270	0	0	0	0	0	0	1	0	0	0	0	0	1	1	60	6.96	5.37	1.44	160	138							116.8	121.8	34.5	75.1	51.8	427	2.9	145	105.4	2.13	2200	0.036	7.42	60	29	7.2	1.52
1958203	2019-02-24	2019-03-12	0	60	16	0	0	0	0	1	1	0	0	0	0	0	0	0	0	0	33	10.67	10.12	0.29	148	139		17.38					26.5	26.5	40.1	14.8	4.9	53.3	3.45	135	103	2.23		1.04
1963899	2019-03-07	2019-03-20	1	54	13	178	0	0	0	0	1	0	0	0	0	0	0	0	0	1	33	40.66	38.68	1.59	131	98	274.73	228	47.1	19.6	1.66	2.69	189.7	218.9	35.2	22.6	8.3	484.6	3.88	141.6	99.7	1.94	14500	4	7.37	121	28	2.8	40.31
1968587	2019-03-16	2019-03-19	0	56	13	0	0	0	0	1	0	1	0	0	0	0	0	0	0	0	33	7.63	7.09	0.49	154	116	78.23		25.9	13.3	1.13	4.04	58，9	23.6	37.8	28.1	9.7	67	3.11	134	98.5	2.23	586	0.012					9.54
1972202	2019-03-23	2019-03-27	1	66	4	84	1	2	0	1	0	0	0	0	0	0	0	0	1	0		7.81	7.13	0.53	125	112	285.49		29.2	13.9	1.18	9.1						65	4.43	129.7	94.7	2.23	623	0.1	7.46	71	28	1.9	16.29
1966850	2019-03-13	2019-03-29	0	68	16	152	1	152	0	1	0	1	0	0	0	0	0	0	0	0		17.98	16.97	0.69	110	79	268.72	101.62	38.8	12.8	1.09	3.55	89.3	81.4	24.6	51	32.2	126.9	3.93	130.9	101.2	1.96		0，014	7.42	81	30	2.4	23.39
1975806	2019-03-30	2019-04-04	1	69	5	84	0	0	1	0	0	0	0	0	0	0	0	0	0	0	33	12.62	11.67	0.32	135	130	231.76						43.5	40.7	40.5	35.1	11.2	65.5	3.28	131.5	96.7	2.27		0.01	7.52	63	29	2.3	8.88
1966812	2019-03-12	2019-04-01	0	58	20	0	0	0	0	1	0	0	0	0	0	0	0	0	0	0	33	23.46	23.16	0.19	137	151	145.15		32.5	17.2	1.46	4.57	8.4	42.3	22	31	18.7	39.9	2.97	123.2	87.2	1.83		0.01	7.5	59	34	2.1	17.24
1974510	2019-03-28	2019-04-11	1	88	14	156	0	0	0	1	0	1	0	0	0	0	1	0	0	0	41	39.53	37.95		112	277	100.71	79.78							28.4			409	4.12	129.9	102.5	1.64			7.27	134	17	6.8	21.73
1978736	2019-04-06	2019-04-10	1	65	4	85	1	90	1	1	0	0	0	0	0	0	0	1	1	1		20.18	15.14	3.8	141	370	275.22	1.85	32	10.9	0.93	4.77	24.3	15.9	29.7	4.8	1	466.1	7.06	135.7	102	2.33	1880	0.014	7	147	12	8.2	9.62
1968618	2019-03-16	2019-04-06	0	38	21	144	1	142	0	0	0	0	0	0	0	0	0	0	0	1		21.92	19.74	1.17	158	290	27.17		31.8	12.6	1.08	3.07						131.8	3.92	139.1	103.5	2.19	1660	0.012	7.39	120	35	3	4.17
1973964	2019-03-26	2019-04-12	0	50	17	208	0	0	0	0	0	0	0	0	0	0	0	0	0	0	33	6.66	6.11	0.23	148	24	152.97		30.2	11.7	1	3.32	50.6	48.3	26.9	201.5	127.8	214.1	3.31	125.6	103.8	2.16		0.201					4.9
1979239	2019-04-07	2019-04-18	1	64	11	0	0	0	1	1	0	1	1	0	0	0	0	0	0	0	33	16.76	15.16	0.82	115	233	116.1	13.87	29.7	17.2	1.46	4.2	22.9	25.3	41.1	12.5	3.5	52.6	3.25	131.8	94.7	2.2	697	0.01	7.5	92	34	1.3	7.55
1985960	2019-04-19	2019-04-23	1	46	4	95	0	0	0	0	0	0	0	0	0	0	0	0	1	0	33	10.63	9.23	0.71	104	33	415.19		39.6	21.6	1.82	4.29	569.6	324.8	28.4	71.9	43.7	217.1	5.4	136	105.8	1.8	69500	0.092	7.28	87	26	6.4	1.9
1984485	2019-04-16	2019-04-19	0	82	3	0	0	0	0	1	0	0	0	0	0	1	0	0	0	0	33	5.48	4.75	0.44	122	45	157.82	2.66	29.3	15.8	1.34	2.94	42.8	44.5	29.3	30.5	14.6	93	4.33	132.4	96.1	2.07	863	0.111	7.47	61	36	3.1	8.66
1981460	2019-04-11	2019-04-24	0	49	13	0	0	0	1	1	0	0	0	0	0	0	0	0	0	0	45	7.28	6.39	0.74	143	44	337.86		14。2	11.6	0.99	7.9	34.4	45.3	33.3	28.6	7.1	82	3.85	135	103.1	2.09		0.01	7.51	61	23	2	6.85
1984374	2019-04-16	2019-04-25	1	61	9	0	0	0	1	0	0	0	0	0	0	0	0	0	0	0	33	21.4	20.64	0.64	131	66	293.05		28.8	15.7	1.33	6.5	39.2	27.9	33.6	14.9	5.8	120.3	3	131.9	99.2	2.13	15600	0.17	7.48	57	20	4.6	27.7
1978976	2019-04-06	2019-04-26	1	44	20	464	1	453	0	0	0	0	0	0	0	0	0	0	1	1		14.18	13.26	0.4	136	241			25	13.7	1.17	2.4	165	12.1	45.3	24.3	7	49.4	2.91	138.7	102	2.29	70	0.01	7.39	54	21	10.5	9.06
1987274	2019-04-22	2019-04-28	0	75	6	79	0	0	0	0	0	0	0	0	0	0	0	0	0	0	33	3.63	3.36	0.22	142	38	218.5		32.9	13.8	1.18	3.89	60.3	51.9	31	135.4	82.3	189	3.25	136.2	100.6	1.91	3280	0.034					10.62
1991930	2019-05-03	2019-05-06	0	57	3	67	1	28	1	1	0	0	0	0	0	1	0	0	0	1	33	5.84	5.02	0.42	133	18			36.3	11.9	1.02	6.5	320	76.8	28.8	146.1	105.4	330.2	4.94	123.6	85.9	1.93		0.012	7.43	79	28	1.9	7.18
1988793	2019-04-25	2019-05-02	0	64	7	0	0	0	1	1	0	0	0	0	0	0	0	0	0	0	33	14.7	12.66	0.75	157	130	282.63		31.4	12	1.03	5.9	37.5	39.8	29.8	13.9	4.9	61.2	3.22	131.7	96.5	2.03	1060	0.015	7.45	62	26	1.7	22.96
1998157	2019-05-15	2019-05-16	1	59	1	27	1	1	1	0	1	0	0	0	0	0	0	0	1	1	33	28.49	25.84	1.91	115	165			41.8	17.9	1.52	4.4	63.4	15.4	31.1	20.8	8.9	197.6	3.34	127.4	93	1.78	24000	0.18	7.3	29	35	7.5
1986173	2019-04-20	2019-05-17	0	34	27	0	0	0	0	0	0	0	0	0	0	0	0	0	0	0	33	2.26	1.88	0.26	162	175	68.61		27.7	12.8	1.09	3.56	24.4	5.6	35.2	14.6	7.2	80.3	3.82	129.1	93.5	2.04	658	0.012	7.48	48	30	2.1	1.42
1991388	2019-05-01	2019-05-17	0	58	16	0	0	0	0	1	0	0	0	0	0	0	0	0	0	0	33	11.95	11.02	0.31	134	11	290.08	10.54	35.2	17.3	1.47	5.2	58.5	75.2	23.3	11.1	5.4	65.1	2.43	135.5	106.1	1.43	617	0.01	7.48	65	26	0.9	10.38
1266022	2019-05-12	2019-05-20	0	76	8	66	0	0	1	1	1	0	0	0	0	1	0	0	0	0	33	7.81	7.44	0.23	101	156	202.14		36.3	20.2	1.71	3.17	69.2	27.9	29.8	46.1	17.9	144.2	4.64	126.6	99.7	1.94		0.11					7.67
1995639	2019-05-10	2019-05-19	0	70	9	0	0	0	0	0	0	0	0	0	0	0	0	0	0	0	33	4.64	4.03	0.5	123	66	172.98		28.6	15.1	1.28	3.96	95.5	57.6	31	19.5	8	60	3.13	129.4	102.4	1.8		0.04					8.03
1998122	2019-05-14	2019-05-22	0	49	8	181	0	0	1	1	0	0	0	0	0	0	0	0	0	0	53	13.07	10.69	0.92	120	210	139.05	7.5	23.7	13.2	1.13	8.8	21.7	37.1	26.7	11.2	3.7	96.2	4.01	125.2	97.7	1.96			7.46	81	25	0.9	12.07
1995410	2019-05-09	2019-05-23	1	69	14	0	0	0	0	1	0	0	0	0	0	1	0	0	0	0	33	7.81	6.68	0.9	145	90	68.3	0.84	29.4	13.4	1.14	3.13	63.1	38.7	29.1	23.9	9.8	71.5	3.58	133.1	101.7	1.94		0.01	7.49	82	30	3.1	9.46
1996099	2019-05-10	2019-05-23	1	62	13	0	0	0	0	1	0	0	0	0	0	0	0	0	0	0	33	4.65	4.4	0.17	122	80	256.6	7.63	30.8	12.3	1.05	4.79	78	53.9	33.9	26.7	15.2	65.3	3.27	131.8	100.5	1.99		0.01	7.47	84	34	0.9	5.53
1997445	2019-05-13	2019-05-23	1	71	10	0	0	0	1	1	0	0	1	0	1	0	0	0	0	0	33	9.86	7.2	2.26	110	144	30.11		28	12.4	1.06	2.36	23.3	23.5	24.8	5.7	3.7	174.2	5.18	145.7	110.1	1.9	20200	0.01	7.49	94	33	2.2	10.14
2000063	2019-05-18	2019-05-29	1	68	11	108	1	15	0	1	1	0	0	0	0	0	0	0	0	0		26.02	24.57	1.17	116	61	493.06		34.7	25.9	2.18	8.92	72.6	19.2	39	10.8	5.4	139.6	4.02	141.7	109.6	1.96		0.37	7.38	67	26	5.3	24.48
1999954	2019-05-18	2019-05-28	0	67	10	0	0	0	1	1	1	0	0	0	0	0	0	0	0	0	60	29.98	27.87	0.8	134	83	277.87		34.4	14.1	1.2	7.01	67	13.7	30.6	9.8	3.8	213.2	4.11	139.8	104.7	1.93	35000	0.028	7.44	73	25	1.9	11.88
1861104	2019-05-20	2019-06-03	1	41	14	0	0	0	0	0	0	0	0	0	0	0	0	1	0	0	33	34.36	33.19	0.47	126	51	276.26		39.9	13	1.11	9.31	18.9	16.3	30.3	9.9	4.9	187.7	3.17	136.4	106.9	1.91		0.021	7.42	97	27	1.6	18.65
2003375	2019-05-25	2019-06-06	0	61	12	185	0	0	0	0	0	1	0	0	0	0	0	0	0	0	33	11.48	11.01	0.36	135	324	100.35		30.4	16.1	1.37	5.91	164	123.6	36.5	23.9	11	88.4	4.69	130.5	93.5	2.07	93	0.01	7.49	109	33	0.8	6.77
2004978	2019-05-28	2019-06-10	0	54	13	0	0	0	0	0	0	0	0	0	0	0	0	0	0	0	33	40.38	34.44	2.9	172	299	2.74		25.7	13.4	1.14	3.42	33.5	10	51.6	24.4	5.4	103.5	3.44	143.3	103.8	2.48	11600	0.073	7.43	103	31	5.7	29.71
2000312	2019-05-19	2019-06-18	1	37	30	711	1	80	1	1	1	1	0	0	0	0	1	0	0	0		16.98	14.75	1.12	132	172	106.9		28.3	11.1	0.95	5.48	25.5	12.7	35.5	10.3	1.1	90.7	3.2	136.7	111.7	1.8		0.012	7.04	228	24	1	7.06
2005644	2019-05-29	2019-06-11	0	67	13	0	0	0	0	0	0	0	0	0	0	0	0	0	0	0	33	3.38	2.76	0.43	73	102			29.7	16.5	1.4	2.94	110.9	80.4	22.6	6.9	3.9	96.9	3.93	134	108.1	1.69		0.01					3.03
2012144	2019-06-12	2019-06-14	1	83	2	47	0	0	1	1	1	1	0	0	0	1	0	0	1	0	33	2.39	1.61	0.57	126	217	32.19		28.8	15.7	1.33	3.11	45.6	19.3	26.1	45.3	19.1	84.6	4.17	136.5	105.4	2.14	7860	0.018	7.47	65	19	5.2	13.74
2016512	2019-06-20	2019-06-23	1	67	3	62	1	24	0	1	1	0	0	0	0	0	0	0	1	0		23.61	22.25	1.22	137	302	172.22		22.5	10.5	0.9	4.06	15.5	13.4	24.6	17	4.4	145.5	6.66	127.5	89.3	2.29	2370	0.01	7.56	97	31	6.7	16.81
2015415	2019-06-18	2019-06-25	1	84	7	0	0	0	0	1	0	0	1	0	0	0	0	0	1	0	33	15.99	15.71	0.17	57	55	94.78	38.9	27.4	15.5	1.32	4.17	17.8	7.1	32.4	57.7	26	65.5	3.72	135.4	103.4	2.1	651	0.01	7.51	118	29	2.6	6.3
2020420	2019-06-29	2019-07-01	1	55	2	70	1	7	0	0	0	0	0	0	0	0	0	0	1	0		41.4	32.5	6.83	84	9			30	20	1.69	1.89	28.9	14.2	21.5	8.6	3.4	107	3.47	131.6	99.4	1.89		0.055	7.49	86	27	3.8	53.93
2015147	2019-06-18	2019-06-27	0	56	9	213	1	210	1	1	1	0	0	0	0	0	0	0	1	1		11.72	10.63	0.55	111	75	265.04		37.2	10.9	0.93	6.9	26.5	17.8	24.4	30.4	19.3	248.4	4.79	128.8	99.8	1.96	8940	0.05	7.37	67	25	0.5	12.86
2009348	2019-06-06	2019-06-29	0	34	23	0	0	0	1	1	1	0	0	0	0	0	0	0	0	1	33	7.73	6.05	1.23	156	167			32.8	11.8	1.01	3.59	63.1	29.6	36.5	31.5	4.3	256.8	4.94	137.8	101	1.94		0.034	7.36	66	35	4.5	8.01
2024188	2019-07-05	2019-07-06	1	79	1	24	0	0	0	0	0	0	0	0	0	0	0	0	1	0	33	2.19	1.92	0.16	74	88	228.41	7.28	40.4	18	1.53	3.86	263.5	111.1	15.1	55.8	43.1	105.7	3.74	130	102.2	1.69	2000	0.01	7.49	59	23	1.1
2022921	2019-07-03	2019-07-10	1	79	7	0	0	0	0	0	0	0	0	0	0	1	0	0	0	0	33	27.92	23.11	1.97	100	99	58.68		39.7	15.3	1.3	2.43	87.5	52.6	33.7	41	16.3	153.3	4.65	132.2	98.4	2.43	984	0.02	7.48	88	28	1.6	24.91
2019464	2019-06-27	2019-07-09	0	65	12	24	0	0	1	0	0	0	0	0	0	0	0	0	0	0	33	9.24	8.99	0.17	136	51	268.6		25.5	14.2	1.21	4.66	64.5	42.4	28.5	56.4	30.6	138.6	3.01	132.2	99	2.12	10400	0.01	7.52	85	26	2.3	9.02
2019968	2019-06-28	2019-07-10	1	45	12	120	0	0	0	0	0	0	0	0	0	0	0	0	0	0	33	8.89	8.34	0.41	113	96	62.83		38.3	16.8	1.43	2.22	90.1	60	30.2	18.1	8.7	110.2	3.95	136.2	107	2.2		0.013	7.48	98	24	4.7	13.59
2025479	2019-07-08	2019-07-13	1	64	5	0	0	0	0	1	0	0	1	0	0	0	0	0	0	0	33	16.05	15.41	0.3	95	169		67.35	31.1	14.1	1.21	6.37	16.2	15.2	31.7	9.9	4.9	97.6	2.66	137.5	104.4	1.76		0.012					16.29
2023055	2019-07-04	2019-07-12	0	64	8	120	0	0	1	1	0	0	0	0	0	0	0	0	0	0	33	14.73	13.13	0.73	125	94	136.86		42	16.3	1.38	3.72	220.2	121.3	20.8	60.4	27.5	122.5	4.13	122.1	90.7	1.69	912	0.012	7.44	64	32	1.3	11.7
2026209	2019-07-10	2019-07-11	1	65	1	38	0	0	1	1	0	0	1	0	0	0	0	0	1	0	33	19.6	17.85	0.92	111	82	281.2	328.3	31.6	17.7	1.51	5.92	33.5	19.8	28.9	21.1	9.4	148.3	3.33	136.6	101.6	2.19	11300	0.04	7.48	79	27	2.7
2026201	2019-07-10	2019-07-15	0	56	5	0	0	0	0	0	0	0	0	0	0	0	0	0	0	0	33	5.8	5.47	0.28	152	98	5.07	37.4	34.4	15	1.28	1.63	575.1	233.8	34.9	28.5	13.6	70.3	3.51	141	107.3	2.1		0.01	7.36	81	39	2.7	24.53
2026601	2019-07-10	2019-07-18	0	49	8	0	0	0	0	0	0	0	0	0	0	0	0	0	0	0	33	14.35	12.72	1.27	152	83	90		34.5	10.7	0.91	5.23	121.6	170.1	42.8	30.3	14.3	77.6	4.05	240.4	107.6	2.2		0.059					10.43
2027829	2019-07-12	2019-07-21	0	49	9	0	0	0	1	1	0	0	0	0	0	0	0	0	0	0	33	6.2	5.13	0.58	137	130	196.61		32	13.7	1.17	7.49	56.1	42	30.6	14.8	7.6	45.2	4.25	138.4	102.4	2.2		0.016	7.4	72	31	1.1
2027853	2019-07-13	2019-07-17	0	66	4	88	0	0	0	0	1	0	0	0	0	0	0	0	0	0	33	5.63	4.34	1.16	141	74	286.03		31	13.8	1.18	5.58	65.1	27.2	29.7	23.5	14.4	64.8	3.06	142.3	104.5	2.01	2640	0.01	7.48	97	30	5.5	15
2028124	2019-07-13	2019-07-25	0	63	12	0	0	0	1	0	0	0	0	0	0	0	0	0	0	0	33	5.14	4.68	0.39	133	173	246.21	114.4	32.2	10.3	0.88	7.2	22.5	21.3	34.1	20.6	8.1	222	3.06	138.7	102.6	2.27	2280	0.071					16.66
2030534	2019-07-17	2019-07-31	0	69	14	0	0	0	0	0	0	0	0	0	0	0	0	0	0	0	33	11.6	9.53	1.38	129	183	121.82		30.9	12.9	1.1	7.11	43.4	40.7	26.7	18	7.9	92.9	3.6	135.4	102	2.03	357	0.012	7.48	50	38	0.7	8.46
2032390	2019-07-22	2019-07-31	0	68	9	0	0	0	0	0	0	0	0	0	0	0	0	0	0	0	33	2.1	1.65	0.36	94	54	139.21		30.9	13.4	1.15	6.58	23.6	23	32.5	15.7	8.4	299.1	5.45	127.9	95.8	1.98	4230	0.01	7.4	159	35	1	2.92
2032909	2019-07-22	2019-07-24	0	22	2	21	1	13	0	0	0	0	0	0	0	0	0	0	1	0		3.48	3.08	0.3	147	51	80.78		38.5	11.9	1.02	3.44	1375.1	381.6	30.9	13.3	8.3	624.1	3.3	124.9	87.8	1.95	274	0.112	7.4	57	24	1.5	2.47
2034100	2019-07-24	2019-07-29	0	47	5	0	0	0	0	0	0	0	0	0	1	1	0	0	0	0	33	18.67	16.83	1.05	81	167			33.6	18.6	1.62	2.82	325.7	53.8	30.8	63.2	30	88.5	3.49	129.9	93.7	1.93	207	0.01					9.49
2034700	2019-07-25	2019-07-26	0	49	1	22	1	22	0	1	0	0	0	0	0	0	0	0	1	0		10.95	8.48	0.86	131	85	134.4	9.04					67.5	50.6	31.3	13.3	8.7	208.3	4.19	132.1	95.9	2.45		0.044	7.26	145	18	1.5
2035387	2019-07-27	2019-08-01	0	80	5	0	0	0	1	1	0	0	0	0	0	0	0	0	0	0	33	19.04	16.45	1.49	149	211	110.8		33.1	13.4	1.15	4.83	36.6	33.6	40.3	15.4	6.5	83.5	4.34	140.3	105.3	2.43	139	0.046	7.44	87	34	1.6	12.34
2036495	2019-07-30	2019-08-03	0	46	4	102	0	0	0	0	0	0	0	0	0	0	0	0	0	0	33	13.04	12.46	0.35	68	137	188.64	1.23	30.3	13.6	1.17	4.97	25.6	38.8	18	3	1.7	57	4.21	131.9	98.6	1.76		0.01	7.47	125	28	4.3	14.44
2032018	2019-07-21	2019-07-31	0	58	10	0	0	0	0	0	0	0	0	0	0	0	0	0	0	0	33	3.9	3.65	0.19	156	96	3.45		39.5	15.8	1.37	1.42	394.8	205.8	33.3	47.7	22.4	84.8	3.4	134.9	2.9	2.34	193	0.01					24.32
2032128	2019-07-21	2019-07-27	1	65	6	138	1	15	1	0	0	0	0	0	0	0	1	0	1	1	33	19.87	17.96	0.95	112	237			26.1	11.2	0.96	3.91	24.7	19.3	26.1	3.8	1.7	462.3	3.86	129.7	82.7	2.41	11000	0.075	7.45	114	19	15	16.57
2032977	2019-07-23	2019-08-02	1	54	10	0	0	0	0	0	0	0	0	0	0	0	0	0	0	0	33	6.97	5.67	0.69	101	96	156.91		32.3	13.4	1.15	6.44	32.3	36.8	24.8	13.2	5.5	63	2.71	141.4	108.8	2.03		0.034	7.47	86	36	0.7	7.56
2037706	2019-07-31	2019-08-01	0	69	1	13	1	3.5	1	0	0	0	0	0	0	0	0	0	1	0		9.04	8.45	0.39	117	95			28	16.2	1.4	3.86	42.4	32.5	24.5	38.5	18.9	297.6	3.6	136.1	99.3	1.88		0.043	7.42	65	39	1.9
2037700	2019-07-31	2019-08-04	0	72	4	0	0	0	1	0	0	0	1	0	0	0	0	0	0	0	33	10.13	6.77	2.27	143	114	9.1	23.24	32.2	13.4	1.15	3.66	103.9	73.6	41.8	26.2	10.1	177.9	5.67	136	98.1	2.39		0.3					13.64
2034019	2019-07-24	2019-08-04	0	78	11	0	0	0	0	0	0	0	1	0	0	0	0	0	0	0	33	17.54	15.08	1.1	128	201			25.6	13.1	1.12	5.68	18.4	10.2	37.3	10.1	2.5	80.4	2.7	131.1	96.2	1.87		0.01	7.52	69	32	1.1	15.97
2038128	2019-08-01	2019-08-12	1	57	11	0	0	0	0	0	0	0	0	0	0	0	0	0	0	0	33	3.73	2.99	0.51	128	75			52.8	17	1.45	2.84	98.8	81.3	29.8	56.2	39.3	283.3	4.05	131	99.3	1.61		0.01	7.39	76	26	4.1	4.14
2042301	2019-08-10	2019-08-13	0	56	3	70	0	0	1	0	0	0	1	0	0	1	0	0	0	0	33	4.63	4.22	0.2	126	118			32.4	16.6	1.44	3.95	160.9	58.8	32.5	29.8	10.5	87.8	3.81	132	98.4	1.12	4540	0.298					7.66
2040645	2019-08-07	2019-08-13	1	46	6	0	0	0	0	1	0	0	0	1	0	0	1	1	0	0	33	9.43	7.96	0.86	99	164		68.83	32.7	11.7	1	7.66											2090	0.012					7.42
2039170	2019-08-04	2019-08-14	1	74	10	64	0	0	1	1	0	0	0	0	0	0	0	0	0	0	33	13.24	11.03	1.21	107	110	140.06		33.1	11.6	0.99	8.44	28	25.9	21	5.2	1.5	228.7	3.88	138.2	106.7	1.93		1.07	7.47	64	30	1	12.61
2031981	2019-07-21	2019-08-11	0	72	21	0	0	0	1	1	1	0	0	0	0	0	0	1	0	0	33	6.07	4.69	1.01	119	294	14.03		30.3	14.4	1.24	4.45	23.9	12.1	30.5	12.3	4.8	101	4.14	129.3	100.3	1.98	15000	0.428	7.46	73	28	2.1	2.84
2039990	2019-08-06	2019-08-16	1	49	10	168	0	0	0	0	0	0	0	0	0	0	0	0	0	0	33	17.76	16.49	0.72	127	70	286	367.24	34.6	11.5	0.98	6.37	187.5	139.3	21.8	27.3	16.5	652.8	2.94	128.7	84	1.12		0.354					16.01
2043433	2019-08-12	2019-08-14	1	81	2	46	0	0	0	0	0	0	0	0	0	0	0	0	1	0	33	14.1	12.39	1.13	95	226	290.61	3.44	36.7	20.7	1.81	4.17	168.1	45.8	21.6	55.8	34.3	142	5.03	130.4	104	2.06		0.343	7.42	64	15	6.6	13.35
2042393	2019-08-11	2019-08-16	1	80	5	104	0	0	1	0	0	0	0	0	1	0	0	0	1	0	33	9.58	8.1	0.68	111	129	69		35.5	12	1.03	3.36	99	33.4	38.9	7.1	4.8	177.1	4.46	139.1	106.9	1.98	35000	0.049	7.24	83	54	0.6	8.23
2047446	2019-08-20	2019-08-22	0	50	2	41	0	1	0	1	0	0	0	0	0	0	0	0	0	1		10.86	10.23	0.32	126	21			32.9	15.4	1.34	5.39	191.6	80.7	21.1	300.2	209.7	259	3.34	128.8	95.8	1.92	6720	0.01	7.29	67	30	3.7	11.07
2042595	2019-08-11	2019-08-24	1	49	13	0	0	0	0	1	0	0	0	0	0	0	0	0	0	0	33	16.25	14.4	1.04	118	72	289.17		31.6	14.1	1.21	6.63	16.2	32.6	28.1	125.9	88	116.1	3.5	133.2	104.8	2.19			7.4	68	33	1.2	8.91
2042374	2019-08-10	2019-08-18	0	62	8	0	0	0	0	0	0	0	1	0	0	0	0	0	0	0	33	9.92	7.97	1.19	137	91	193.47	40.61	28.8	11.9	1.02	8	14.9	8.6	27	20.1	11.6	551.6	5.45	133.4	100.4	2.15		0.01	7.42	86	26	1	8.53
2046828	2019-08-19	2019-08-21	1	59	2	46	1	27	1	0	0	0	1	0	0	0	0	0	1	0		15.23	14.73	0.37	119	104	440.59		48.3	12.4	1.06	7.09	79.4	80.4	27.7	21.2	12.7	105.5	3.53	132.8	102.1	1.9		0.015	7.43	80	24	2
2044929	2019-08-15	2019-08-22	0	49	7	174	1	94	0	1	0	0	0	0	0	0	0	0	1	0		16.04	11.79	1.94	110	342	101.78		39.1	12.4	1.06	4.83	16.8	23.7	32.3	6.3	2.5	80.2	3.46	145.5	117.2	2		0.012	7.36	128	10	2	8.31
2042396	2019-08-11	2019-08-21	0	74	10	0	0	0	0	0	0	0	0	0	0	0	0	0	0	0	33	17.27	14.73	0.73	94	219	231.35	0.72	30.3	18.7	1.63	5.93	23.1	28.6	32.3	47.4	23.2	56.1	4.19	6.97	132.1	95.9	3020	0.01	7.5	85	40	1.1	23.31
2035159	2019-07-26	2019-08-22	0	75	27	651	1	260	0	1	0	0	1	0	0	0	0	0	1	1	33	9.96	8.76	0.66	112	246	286.84		29.7	12.7	1.18	8.77	30.7	12.8	29.4	23.3	10.9	155.2	3.81	140.1	100.7	2.03		0.057	7.53	72	27	2.2	8.67
2048964	2019-08-23	2019-08-30	1	71	7	0	0	0	1	0	0	0	0	0	1	0	0	0	0	0	33	16.17	14.31	1.26	110	211	1.07		21.2	11.8	1.02	1.83	18.8	18.3	29.2	16.9	5.6	87.8	4.59	136.6	106.3	1.95		0.012	7.38	83	31	5.9	10.65
2049249	2019-08-25	2019-09-01	0	81	7	0	0	0	0	0	0	0	0	0	0	0	0	0	0	0	33	17.33	16.51	0.33	113	76	195.11	123	43.5	15.9	1.38	2.2	34.4	24.4	25.6	16.4	8.2	232.3	4.37	133.7	102.5	1.85	57800	0.041	7.34	86	34	1.8
1737102	2019-08-24	2019-08-28	0	88	4	106	0	0	0	0	0	0	0	0	0	0	0	0	0	0	33	10.13	9.08	0.25	153	103			31.5	13.3	1.15	2.05	24.1	18.8	36.9	46.7	11.5	93.5	4.9	139.8	101.9	2.29		0.017					8.32
2052376	2019-08-30	2019-09-02	0	81	3	70	0	0	0	0	0	0	1	0	0	0	0	0	0	0	33	5.58	5.19	0.28	144	49	138.42		29.1	11.2	0.96	4.81	23	29.4	28	29.7	15.7	81	3.49	141.4	105.8	1.95	26600	0.13					7.66
2048509	2019-08-22	2019-08-28	1	33	10	0	0	0	0	0	0	0	0	0	0	0	0	0	0	0	33	5.58	5.28	0.21	114	59			32.7	14	1.21	4.26	23.8	17.9	33.3	38.5	18.2	143.3	2.82	135.4	102.3	1.97		0.01					37.46
2048452	2019-08-22	2019-09-01	0	21	10	0	0	0	0	0	0	0	0	0	0	0	0	0	0	0	33	13.28	12.61	0.32	165	314	57.82		25.4	12.8	1.11	4.82	19.6	19.9	40.8	24.5	9.7	95.6	3.71	140.9	100.2	2.41	76.5	0.013	7.52	120	21	7.7	25.82
2047475	2019-08-21	2019-09-04	0	63	14	0	0	0	1	0	0	0	0	0	0	0	0	0	0	0	33	34.21	31.93	0.98	104	429	197.44		26.5	13	1.12	6.94	69.1	37.3	30	9.8	3.5	40	4.12	130.4	93.9	1.99		0.012	7.48	81	30	0.8	18.7
2053716	2019-09-03	2019-09-08	1	61	5	0	0	0	1	0	1	0	0	0	0	0	0	1	0	0	33	5.63	5.45	0.14	126	174			57.8	20	1.74	0.46	58.8	43.9	33.8	25.2	10.2	81.7	3.6	138.4	106.5	2.09	127	0.01					42.86
2052631	2019-08-31	2019-09-07	1	77	7	0	0	0	1	0	1	0	1	0	0	0	1	0	0	0	33	18.41	17.95	0.27	113	79			30	12	1.04	6.91	37	19.8	28.8	7.2	1.1	404.7	5	130	99.9	2.06	290	0.057	7.3	72	20	3.4	26.83
2049111	2019-08-24	2019-09-07	1	26	14	0	0	0	0	0	0	0	0	0	0	0	0	0	0	0	33	34.48	32.06	0.99	101	91																		0.069	7.37	171	32	1.1	27.52
2055176	2019-09-05	2019-09-09	0	55	4	0	0	0	1	0	0	0	1	0	0	0	0	0	0	0	33	11.26	8.85	1.46	65	185	8		21	10	0.86	1.78	58.4	112	26.4	63.5	42.2	93.3	3.96	139.2	113.6	2		0.662					6.21
2054811	2019-09-04	2019-09-11	0	64	7	0	0	0	1	0	1	1	0	0	0	0	0	0	0	0	33	9.36	7.77	0.83	133	95	116.48											74.7	3.45	136.4	99.2	2.24		0.031					6.47
2055265	2019-09-05	2019-09-11	0	63	6	0	0	0	0	0	0	0	0	0	0	0	0	0	0	0	33	8.96	7.77	0.45	110	60	269.18		35	11.1	0.96	6.2	39.6	32	26.3	65.3	42.5	80	3.58	129.2	94.2	1.91		0.01	7.53	77	32	1.1
2052942	2019-09-01	2019-09-16	0	51	15	0	0	0	0	1	0	0	0	0	0	0	0	0	0	0	33	12.38	10.81	0.73	119	149	234.82						54.1	18.2	21.1	8.3	4.2	76.8	2.97	129.4	94.4	1.85		0.012
2058061	2019-09-11	2019-09-18	0	38	7	145	0	0	0	0	0	0	0	0	0	0	0	0	0	0	33	12.1	10.65	0.37	149	75			24.7	10.5	0.9	2.47	143.9	99.5	46	51.2	18	45.1	3.02	135.6	101.1	2.32			7.44	83	32	2.7	10.53
2053706	2019-09-02	2019-09-17	1	56	15	304	0	0	1	0	0	0	1	0	0	0	0	0	0	0	33	12.56	10.77	0.81	117	89			26.2	12、1	1.04	7.25	15.7	14.4	24.8	14	6	96.1	3.38	147.6	117	2.02		0.01	7.43	62	35	0.7	8.76
2045028	2019-08-15	2019-09-16	1	63	32	757	1	97	0	1	0	0	0	0	0	0	0	1	1	0		33.65	22.67	6.12	158	13			38.6	9.9	0.85	1.97	87.8	35.3	28	23.8	11.3	245.4	4.91	112.5	81.4	1.64		0.013	7.34	123	9	4.5	16.3
1833269	2019-09-11	2019-09-22	1	67	11	0	0	0	0	0	0	0	0	0	0	0	0	0	0	0	33	25.63	24.18	0.64	129	52			36.2	14.1	1.22	2.76						106.1	3.45	136.2	102.2	1.84			7.46	57	30	2.2
1867718	2019-09-18	2019-09-21	1	86	3	75	0	0	0	0	0	0	0	0	0	0	0	0	1	0	33	10.01	8.38	1.25	74	160	274.57		35.9	20.4	1.78	2.94	19	12.2	11.5	8.1	5.6	286.2	4.17	138.5	103.2	1.95	7700	0.026	7.46	60	29	8.3	5.38
2054889	2019-09-05	2019-09-15	1	32	10	146	0	0	0	0	0	0	0	0	0	0	0	0	0	0	33	3.72	2.41	1.24	122	225	115.23	32.38	33.3	13.7	1.18	5.84	51.8	31.8	26	35.9	18.3	83	4.03	131.4	101.7	2.3	4300	0.016	7.45	66	18	3.1	16.52
2058155	2019-09-12	2019-09-20	1	53	8	0	0	0	0	0	0	0	0	0	0	0	0	0	0	0	33	3.15	1.44	1.04	101	146			33.6	13.3	1.15	8.2	19.2	57	21.7	19.2	9.9	122.2	3.17	132.8	100	1.87	1140	0.012	7.44	65	35	1.3	9.95
2051464	2019-08-28	2019-09-20	0	40	23	336	1	336	0	0	0	0	0	0	0	0	0	0	0	0		13.91	12.13	1.56	137	186	123.3		45.9	18.8	1.64	4.45	67.3	59.5	25.8	31.3	14.6	143.8	3.42	137.2	105	1.87	5160	0.01	7.46	51	26	5.5	20.52
2057684	2019-09-10	2019-09-24	1	78	14	0	0	0	0	0	0	0	0	0	1	0	0	0	0	0	33	18.21	17.09	0.17	99	211			35.3	11.9	1.03	7.05	127.5	81.4	26.9	15.8	7.4	87	3.74	130.5	98.6	2.07		0.946	7.35	129	29	2.9	11.14
2069633	2019-10-08	2019-10-09	1	60	1	27	1	8	0	0	0	0	0	0	0	0	1	0	1	1		21.24	20.33	0.25	40	75			31.2	14.8	1.28	6.2	10	12.3	23.2	4.2	2.4	549.4	7.55	123.8	84.6	1.91			7.25	73	27	1
2062448	2019-09-20	2019-10-05	0	45	15	0	0	0	0	1	0	0	0	0	0	0	0	0	0	0	33	10.42	8.62	1.09	152	38			24.7	12.1	1.04	6.91	64.1	101.1	24.9	59.9	36.8	49.7	3.17	132.1	101.2	2.03		0.01	7.46	61	31	1.6	12.09
2067101	2019-10-02	2019-10-06	0	65	4	98	1	24	0	0	1	0	0	0	0	0	0	0	1	0		8.67	7.84	0.66	145	70	97.36		60.1	18.6	1.62	5.24	577.1	948.6	20.4	25.6	15.6	265.9	4.16	131.2	100	1.51	15600		7.3	77	16	6.4	9.06
2063798	2019-09-23	2019-10-07	0	62	14	0	0	0	0	1	0	0	0	0	0	0	0	0	0	0	33	7.88	6.92	0.41	138	64	153.78		28.1	11.4	0.98	6.17	36.4	62.8	31.2	20.2	7.6	65.6	4.15	130.3	100.6	2.13		0.01					8.48
2060305	2019-10-08	2019-10-08	1	51	1	2	0	0	0	0	0	0	0	0	0	0	0	1	0	0	33	33.08	28.01	3.97	187	91	104.97		25.6	11.6	1	2.06	380.1	346.4	19.2	6.1	0.8	194.3	5.93	118.4	88.4	1.8			7.43	81	14	8.3
1517364	2019-09-23	2019-10-06	1	75	13	0	0	0	0	0	0	0	1	0	0	0	0	0	0	0	33	5.37	4.5	0.41	104	80							29	34.8	28	7.2	3.8	168.6	4.86	138.8	111.2	2.02			7.47	65	32	3	15.22
2062479	2019-09-20	2019-10-11	0	61	21	0	0	0	0	0	0	0	0	0	1	1	0	0	0	0	33	5.72	5.22	0.37	123	26			31.1	15.1	1.31	3.19	91.3	74.9	22.2	104.2	68.7	81.6	2.88	130.1	101.7	1.77			7.42	65	29	5.9	12.59
2071268	2019-10-11	2019-10-14	0	71	3	75	1	56	0	0	1	0	0	0	0	0	0	0	0	0		1.74	1.15	0.35	155	203			34.7	13.3	1.15	5.09	20.3	15.7	32.7	43.8	17.6	129.2	3.99	136.4	102.9	2.28	1520	0.105	7.35	67	27	5.4	2.06
2068755	2019-10-07	2019-10-12	1	66	5	0	0	0	0	0	0	0	1	0	0	0	0	1	0	0	33	19.43	17.73	0.88	127	326			47.5	18.7	1.63	5.84	32.3	13.3	21.1	19.4	11.3	151.3	3.44	138.6	106.9	1.7			7.44	82	28	5.9	20.51
2068039	2019-10-06	2019-10-09	1	94	3	0	0	0	1	0	0	0	1	0	0	0	0	0	1	0	33	10.8	8.84	1.47	152	423	12.15		27.1	12.5	1.08	3.19	23.2	16.3	30	6.4	1.2	106	4	150	115.8	2.34		0.167	7.48	66	38	1.8
2062717	2019-09-23	2019-10-14	0	46	21	0	0	0	1	0	0	0	0	0	0	0	0	0	0	0	33	29.89	27.16	0.6	129	288	305.37											55.9	4.18	133.4	88.6	2.21		0.012					24.96
2073758	2019-10-16	2019-10-20	1	67	4	0	0	0	0	0	0	0	0	0	0	0	0	0	0	0	33	6.72	5.78	0.57	116	122			53.7	14.8	1.28	6.2	93.1	33.8	24.9	8.7	4.2	507.1	5.36	110.5	82	1.45		0.26	7.43	152	20	3.7	5.33
1982812	2019-10-16	2019-10-19	0	85	3	84	1	82	1	0	0	1	1	0	0	0	0	0	1	0	33	7.49	6.04	0.32	111	181	286.65						34.9	38.2	28.7	8	4.4	97.2	3.8	137	103	2.13		0.031	7.08	73	106	0.9	15.29
2067076	2019-10-02	2019-10-21	0	45	19	0	0	0	0	1	0	0	0	0	0	1	0	0	0	0	33	17.36	14.35	1.47	120	59			52.8	30.4	2.67	2.17	82.5	34.9	19.2	93.8	63.2	261.2	5.07	133.1	102.7	1.77			7.41	88	38	3.7	11.51
1905394	2019-10-19	2019-10-23	0	77	4	105	0	0	0	0	1	0	1	0	0	0	0	0	1	0	33	5.94	5.57	0.22	89	90	43.67		34.4	16	1.39	3.01	323	97.4	28.7	28.6	17.4	161.9	4	127.1	101.4	1.89		0.01	7.49	148	24	2.2	10.63
2073642	2019-10-15	2019-10-23	0	71	8	189	1	27	0	0	1	0	0	0	0	0	0	0	0	0	33	17.71	15.82	0.89	135	193	296.6		29.3	13.1	1.13	6.76	23.4	16	37.3	35	13.6	129.7	3.52	128.5	93.6	2.18		0.01	7.46	69	31	2	20.17
2074461	2019-10-17	2019-10-21	1	87	18	0	0	0	1	1	0	0	0	0	0	0	0	0	0	0	33	20.2	19.24	0.21	141	107			31.6	14.1	1.22	7.21	25.7	31.5	22.2	118	7.6	266.9	3.52	130.7	88.2	2.08		0.042	7.36	52	32	11.7	14.12
2051349	2019-08-28	2019-10-24	1	61	57	976	1	976	1	1	1	0	1	0	0	0	0	0	0	1		9.37	7.43	1.28	53	24			27.9	12.2	1.05	3.68	14.1	16.2	19.2	6.2	4.4	272	5.05	137.7	106.7	1.92		0.035	7.5	209	30	0.9	12.75
2081515	2019-10-31	2019-11-05	0	68	5	121	0	0	0	0	0	0	1	0	0	0	0	0	0	0	33	10.8	9.98	0.56	104	1	228.17		34.7	14.5	1.26	1.25	55.4	24.8	17.1	30	18.5	73.2	2.9	130.3	90	1.77		0.019	7.5	54	41	1.7	9.37
2085221	2019-11-07	2019-11-11	0	91	4	0	0	0	1	1	0	0	1	0	0	0	0	0	0	0	33	20.99	18.66	1.18	137	350	87.93		27	14.6	1.26	6.94	32.6	30	20.9	15.1	7.8	100.7	4.03	133.8	106.2	1.95		0.013	7.42	46	34	0.9	26.23
2086013	2019-11-09	2019-11-11	0	46	2	0	0	0	0	0	0	0	0	0	0	1	0	0	0	0	33	7.93	6.21	1.03	62	91			30	14.8	1.28	2.36	59.8	34.9	29.3	54.7	34.4	56.7	4.09	129.4	100.4	2		0.012
2082645	2019-11-03	2019-11-08	1	80	5	124	0	0	0	0	0	0	0	0	0	0	0	0	0	0	33	18.12	17.55	0.34	98	251	255.54		24.8	13.3	1.15	6.54	34	19.5	26.5	14.2	8.7	461.4	4.86	136.1	107.6	2.11		0.01	7.41	89	25	1	16.72
2088816	2019-11-15	2019-11-15	0	60	1	0	0	0	0	1	0	0	0	0	1	1	0	0	1	0	33							2.26
2087458	2019-11-12	2019-11-16	1	76	4	0	0	0	0	0	0	0	0	0	0	0	0	0	0	0	33	31.32	29.92	0.69	95	246			31	12.7	1.1	5.69						64.8	3.92	129.4	98.6	1.94		0.012	7.47	104	30	1.4	15.45
2080634	2019-10-30	2019-11-14	1	50	15	0	0	0	0	0	0	0	0	0	0	0	0	0	0	0	33	1.78	1.7	0.04	118	13			42	17.7	1.54	4.81	77.9	56.8	31	44.3	22.2	246.2	3.1	130.7	95.4	1.98		0.016					5.79
2083517	2019-11-04	2019-11-20	0	66	16	0	0	0	0	0	0	0	0	0	0	0	0	0	0	0	33						256.26		35.2	14.3	1.24	6.54	360.1	130.3	24	20.9	15.3	219.3	3.31	134.1	104	1.79	11500		7.49	92	20	4.4	5.65
2083545	2019-11-04	2019-11-15	1	71	11	0	0	0	1	0	0	0	0	0	0	0	0	0	0	0	33	15.1	15.08	0.24	133	112	264.37		28	13.6	1.18	6.17	32.1	26.1	31.2	26.2	8.5	121.6	3.9	130.5	97.3	1.99	1420	0.01					15.3
2089744	2019-11-17	2019-11-24	1	78	7	166	0	0	1	0	0	0	1	0	0	0	0	0	0	0	33	22.57	17.9	2.99	77	348	59.37		31.2	12.7	1.1	6.82	26.2	15.1	25.2	6.1	2.2	178.1	2.85	153.6	127.7	1.98	2310	0.014	7.38	96	24	1.4	20.85
2091741	2019-11-20	2019-12-07	1	63	17	0	0	0	1	0	0	0	1	0	0	0	0	1	0	0	33	8.67	8.14	0.28	117	201		25.8	29.7	12.3	1.06	9.14	20.1	17.7	28.8	10.9	6.2	303.6	3.51	137.6	108	2.16		0.021	7.42	51	32	1	10.92
2089777	2019-11-17	2019-12-02	0	41	15	0	0	0	0	1	0	0	0	0	0	0	0	0	0	0	33	32.35	31.35	0.35	111	200	241.31		17.7	29.3	1.13	4.83	39.3	29.7	27.4	30.7	21	159	3.82	128.2	94.5	2.04		0.032	7.44	83	31	3.4	23.26
2098779	2019-12-04	2019-12-07	0	30	3	62	1	1	0	0	0	0	0	0	0	0	0	0	1	0	33	9	7.07	1.56	68	126			66.3	20.9	1.82	0.46	48.1	24.9	28.4	94.1	62.1	24.5	3.33	133.7	103.4	1.82	176	0.01	7.5	121	34	1	6.32
2102594	2019-12-12	2019-12-18	0	69	6	0	0	0	1	0	0	0	0	0	0	0	0	0	0	0	33	14.98	13.62	0.72	126	115			24.6	11.8	1.02	6.2	29.2	26	29	37.9	21.6	86.6	3.57	137.4	98.8	2.12	3880	0.014	7.54	93	36	1.3	8.39
2102615	2019-12-12	2019-12-17	1	67	5	0	0	0	0	0	0	0	1	0	0	0	0	0	0	0	33	3.95	3.73	0.18	79	128			29.5	13.5	1.17	3.81	19.2	8.8	35	30.4	13.1	83.7	2.92	135.9	103.3	2.04		0.01					6.87
2099290	2019-12-05	2019-12-16	1	67	11	0	0	0	0	0	0	0	0	0	0	0	0	0	0	0	33	13.26	11.51	0.78	136	54	340.2						25.5	13.3	20.7	36.8	25.7	198.8	3.68	120.9	85.7	2							9.64
2101487	2019-12-10	2019-12-20	0	66	10	96	1	6	1	1	0	0	1	0	0	0	0	0	0	0	33	13.99	12.28	0.83	170	132			25.6	13.3	1.15	2.8	60.1	35.2	31.3	14	5.8	316.9	3.12	167.1	138.3	2.18	1640	0.79	7.35	140	41	2.4	8.79
2102142	2019-12-11	2019-12-22	0	74	11	0	0	0	1	0	1	0	1	0	0	0	0	0	0	0	33	10.39	7.59	1.11	95	158			45.8	26.2	2.3	5.69	32	17.3	23.6	7.3	3.7	179.7	3.07	132.8	103.7	1.97	11600	0.01	7.45	80	33	1.2	8.74
2103185	2019-12-13	2019-12-26	0	57	13	0	0	0	1	1	0	0	1	0	0	0	0	0	0	0	33	17.36	15.49	0.86	153	156	176	0.88	27.3	12.3	1.06	6.48	49	47.4	23.1	12.4	3.7	87.7	3.93	134	98.7	2.1	1410	0.031	7.48	71	39	1.6	12.81
2108327	2019-12-24	2019-12-27	0	61	3	58	0	0	1	1	0	0	0	0	0	0	1	0	0	1	33	5.11	4.34	0.73	123	80	150.56		30.1	12.8	1.11	4.24	59.8	32.7	35.8	28.4	14.8	876.8	4.43	127.7	96.2	2.36	24000	0.013	7.51	69	33	2	4.81
2103190	2019-12-13	2019-12-28	1	64	15	0	0	0	1	1	0	0	1	0	0	0	0	0	0	0	33	30.74	28.83	1.14	114	23			35.2	16.8	1.46	6.2	65.4	29.6	28.8	22.1	9.3	328.4	4.86	124.3	95.5	1.99		0.16	7.38	81	23	5.5	30.09
1339563	2019-12-16	2019-12-20	0	46	4	0	0	0	0	1	0	0	0	0	0	0	0	0	0	0	33	17.38	14.28	0.98	109	175	279.02	3.99	34.4	12.9	1.11	6.63			17.6			142.2	3.15	130.4	97.2	1.91			7.52	60	32	1	14.26
2106449	2019-12-20	2019-12-23	1	73	3	64	0	0	1	0	0	0	0	0	0	0	0	0	0	0	33	6.48	5.42	0.49	107	187	79.71		27.1	10.5	0.9	6.2	32.6	13.9	30.9	19.6	6.5	49.6	2.93	125.7	88.4	2.03	4080	0.01	7.51	65	36	1.7	6.97
2106456	2019-12-21	2020-01-03	0	29	13	0	0	0	0	0	0	0	0	0	0	0	0	0	0	0	33	9.95	9.02	0.64	139	39	274.63		33	11.7	1.01	7.74	379.6	300.2	33.5	72.2	45.3	141.7	3.29	135.6	100	2.17							9.09
2109344	2019-12-27	2019-12-28	0	56	1	34	0	0	0	1	0	0	0	0	0	1	0	0	0	0	33	6.19	4.76	0.98	122	66			27.1	15.4	1.34	1.59	62.3	59.7	31.7	61.2	22.1	56	5.26	136.6	102.3	2.09		0.01
2106590	2019-12-21	2019-12-30	1	37	9	0	0	0	0	0	0	0	0	0	0	0	0	0	0	0	33	31.34	29.81	1.01	113	55	207.43	34.19	44	16.8	1.46	5.93	110	65.8	28.7	9.6	4	129.5	3.55	138.7	107.2	1.77		1.4	7.47	80	23	3.1	31.93
2110308	2019-12-29	2019-12-30	1	53	1	19	0	0	1	1	0	0	1	0	0	0	0	0	1	0	33	12.63	8.32	3.56	149	70	198.71	0.73										108.8	4.24	147.7	111	2.71		0.07	7.45	70	43	3.4
2104899	2019-12-17	2020-01-04	0	50	18	212	0	0	1	1	0	0	1	0	0	0	0	0	0	0	33	12.9	11.27	1.09	141	191	53.04		31.3	10.7	0.92	7.21	16.2	14.5	10.3	9	1.5	90.9	5.55	128.2	99.2	1.9		0.012					11.41
2109993	2019-12-28	2020-01-10	0	52	13	0	0	0	0	1	0	0	0	0	0	0	0	0	0	0	33	18.85	17.7	0.68	119	128	285	98.75	27.9	13.4	1.16	7.88	72.3	104.1	23.1	28.8	18.7	88.7	4.22	130.4	95.9	2.02		0.17					23.08
2105973	2019-12-19	2020-01-06	0	64	18	0	0	0	1	0	0	0	0	0	0	0	0	0	0	0	33						225.63		29.3	11.4	0.98	6.5	88	81	22.8	28.9	16.8	144.4	3.79	125.2	96.2	2.22	6090	0.01	7.41	67	32	3.4	16
2096758	2019-12-01	2020-01-04	0	87	34	0	0	0	1	0	0	0	0	0	0	0	0	0	0	0	33	9.54	8.66	0.4	139	107							55.8	39.7	23.6	19.9	10.2	51.1	2.95	135.3	104.5	1.91		0.044	7.52	63	28	1.2	7.88
2116314	2020-01-09	2020-01-17	1	60	8	0	0	0	0	0	0	0	0	0	0	1	0	0	0	0	33	12.67	9.43	1.83	104	43			72.6	22.2	1.94	1.79	72.1	32.9	19.7	229.2	123.4	131.2	4.33	128.8	97	1.76	7370	0.01	7.46	72	30	2.2	13.09
2114194	2020-01-06	2020-01-14	1	82	8	0	0	0	1	0	0	0	0	0	0	0	0	0	0	0	33	23.9	22.29	0.59	82	99	172.97		37.8	14.9	1.29	5.46	39.1	17.3	28.5	10.4	5.9	219	4.06	135.9	104.5	2.07	20400	0.26	7.32	64	31	7.9	24.06
1816385	2019-12-27	2020-01-13	1	63	17	0	0	0	1	1	1	0	0	0	0	0	0	0	0	0	33						254						17.2	11.2	22.6	15.3	4.6	116	3.3	124	1.07				7.43	58	47	1	8.83
2121725	2020-01-24	2020-01-31	1	65	7	0	0	0	0	1	0	0	0	0	0	0	0	0	0	0	33	14.83	14.1	0.41	95	39			34.3	14.4	1.29	6.45	29	17	28.8	9.8	3.9	317.2	3.81	132.6	107.9	1.79	22100	0.19	7.31	70	23	3.5	21.47
2120551	2020-01-19	2020-01-26	0	47	7	0	0	0	0	0	0	0	0	0	0	0	0	0	0	0	33	15.29	14.91	0.19	135	118	38.69	42.33	34.7	15.9	1.38	3.6	111.4	99.8	32.3	31.4	16.7	89.4	3.13	135.2	105.7	1.94		0.01	7.44	84	26	2.1	27.31
2118630	2020-01-14	2020-01-23	1	49	9	0	0	0	0	0	0	0	0	0	0	0	0	0	0	0	33	10.34	8.79	1.04	104	163	232.98	0.34	31	12.3	1.06	8.29	25.2	47.1	25.5	10.6	3.6	49.9	3.34	135.2	100.2	2.06			7.47	95	34	2.7	9.22
2118005	2020-01-13	2020-01-24	1	39	11	0	0	0	0	1	0	0	0	0	0	0	0	0	0	0	33	12.42	10.55	0.71	129	264	145.56	18.44	31.1	11.8	1.02	5.84	111.8	124.4	39.3	41.3	21.4	102.3	3.89	136	102	2.21			7.46	110	25	3.6	14.38
2119956	2020-01-17	2020-01-22	1	69	5	0	0	0	1	1	0	0	0	0	0	0	0	0	0	0	33	17.12	14.66	1.28	87	64		11.52	32	13.8	1.19	7.88	55.5	41.9	19.2	37.4	26.6	514.7	3.47	143	108.5	2.06	34800	0.19	7.45	67	26	1.6	16.05
2118678	2020-01-14	2020-01-25	0	66	11	554	1	186	0	0	0	0	0	1	1	0	0	0	1	0		0.41	0.01	0.33	112	107	161.84	48.9	31.5	14.1	1.22	5.46	38	42.1	27.5	37.4	21.5	146.9	3.54	131	95.7	2.07		216	7.44	63	32	3.1	0.76
2116773	2020-01-10	2020-01-30	0	55	20	140	0	0	0	1	0	0	0	0	0	0	0	0	0	0	33	13.31	11.8	0.32	123	147	316.4		35.3	11.4	0.98	4.95	22.8	15.1	24.9	4.8	2.3	57.2	3.81	124.3	88.6	2.03		0.01	7.41	83	30	1.2
2113016	2020-01-03	2020-01-20	0	74	17	137	1	137	0	1	0	0	1	0	0	0	0	0	0	0		12.73	11.18	0.53	145	76	276.2		40.4	14.2	1.23	5.69	42.5	25.7	33	15.9	6.4	164.5	3.52	134.6	106	2.4	27000	0.39	7.36	53	23	7.6	11.55
2121201	2020-01-21	2020-02-05	1	53	15	0	0	0	1	0	0	0	0	0	0	0	0	0	0	0	33	18.57	17.07	0.75	128	129	361.85		39	12.7	1.17	9.9	20.1	14.6	35.9	36.1	8.9	99	3.71	127.6	92.3	2.13		0.32	7.54	126	29	1	14.82
2096231	2019-11-29	2020-02-22	1	50	85	700	1	700	0	0	0	0	0	0	0	0	0	0	0	1	33	17.79	16.97	0.39	72	100			81.1	19	1.65	4.7	72.8	14.3	24.2	8.8	1.7	382.9	5.02	133.8	105.7	1.76	35000	1.6	7.26	98	29	2.5	26.4
1943854	2020-01-27	2020-02-23	0	67	27	166	1	114	1	0	1	0	1	0	0	0	1	0	1	0	33	5.77	3.58	1.76	130	251			29.4	13	1.19	3.42	13.7	7.9	32.3	9	2.8	130.4	4.74	142.9	107.4	2.04							12.39
2124725	2020-02-27	2020-03-03	0	80	5	0	0	0	0	1	0	0	0	0	0	0	0	0	0	0	33	25.81	24.81	0.51	167	37	246.76		43.9	16.8	1.52	6.13	144.7	147.9	29.1	107	57.3	173.2	3.78	136.2	103.2	1.97		0.064	7.4	75	30	2.8	28.77
2123636	2020-02-12	2020-02-28	0	70	16	384	0	0	1	1	0	0	0	0	0	0	0	0	0	1	33	3.41	2.39	0.91	143	68	268.16	229.36	33.9	15.6	1.4	4.31	5456	1648	37.2	39.2	23.6	155.5	3.47	138.6	101.4	2.23		6.66	7.34	80	33	6.6	10.68
2124606	2020-02-25	2020-03-05	0	56	9	207	0	0	0	0	1	0	0	0	0	0	0	0	0	0	33	19.15	17.88	0.27	162	108	169.21		38.9	17.8	1.62	3.66	124.4	248.9	33.1	154.9	103.5	219.2	4.78	130.4	94.2	1.95	10700		7.39	78	33	2.5	10.23
2126590	2020-03-11	2020-03-12	0	71	1	18	1	10	0	0	0	0	1	0	0	0	0	0	1	0		4.69	4.3	0.26	129	142	320		34.2	12.2	1.07	7.83	25.6	10.5	19.3	24.1	17.5	95.6	2.78	3.88	135.5	104.3	2.04	0.01	7.4	39	45	2.3
2125940	2020-03-07	2020-03-10	1	31	3	71	1	35	0	1	0	0	0	0	0	0	0	0	1	0	33	44.8	38.21	3.31	147	496	266						15.9	9	43.7	4.3	1.2	56	4.66	139.3	102.3	2.39	250	0.01	6.9	106	10	2.5	36.93
2126261	2020-03-09	2020-03-11	1	66	2	0	0	0	0	0	0	0	0	0	0	0	0	0	0	0	33	18.45	17.12	0.74	135	352		38.55	34.3	12	1.05	7.66	25.5	12.7	27.8	9.1	4.5	171.4	3.19	121.9	85.6	1.94			7.44	99	36	1.9	8.69
2124094	2020-02-19	2020-03-13	1	66	23	547	1	10	1	0	0	0	0	0	0	0	1	0	0	1	33	14.28	13.63	0.28	46	150			32.5	13.3	1.23	3.21	25.2	17.9	32.6	0.5	0.1	1680.5	6.42	128.6	92	1.69		0.013					10.46
2125884	2020-03-06	2020-03-17	1	47	11	0	0	0	0	1	1	0	0	0	0	0	0	0	0	0	33	11.01	8.45	1.21	126	162	240.28	14.78	30.6	11.8	1.03	7.49	32.8	78	25.7	8.2	3.6	37.5	2.95	135.1	106.9	2.05	2610	0.01	7.47	77	26	0.7	10.16
2126844	2020-03-13	2020-03-22	0	50	9	0	0	0	0	0	0	0	0	0	0	0	0	0	0	0	33	28.36	25.54	1.58	123	171			30.7	11.9	1.04	6.87	16.2	14.8	34.6	21.9	8.5	95.5	3.96	139.9	100.4	2.16		784					21.58
2128119	2020-03-18	2020-03-25	1	78	7	0	0	0	0	0	0	0	0	0	0	0	0	0	0	0	33	23.79	22.67	0.88	128	184	217.35	17.61	29.6	11.4	1	6.13	111.1	67.8	30.3	33.3	18.9	76.7	2.93	140.6	102	2.26		0.17					11.05
2127838	2020-03-18	2020-03-27	1	78	9	0	0	0	1	1	0	0	0	0	0	0	0	0	0	0	33	25.78	24.37	0.61	85	87	180	34.22	37.6	13.7	1.26	8.25	23.6	15.4	22.6	5	4	384	4.58	133.1	95.1	1.95		0.064	7.37	67	36	1.3	16.28
2131336	2020-03-30	2020-03-31	1	42	1	5	1	3	0	1	0	0	0	0	0	0	0	0	1	0	33	23.6	21.32	0.82	124	3	289.97		39.3	16.6	1.5	5.06	124.7	222.6	18.7	67	46.4	222.2	4.31	125.5	94.5	1.63		0.01	6.8	70	40	15	16.96
2080613	2019-10-29	2020-03-22	1	53	145	748	1	648	0	0	1	0	0	0	0	0	0	0	0	1		20.22	18.86	0.78	119	47	265.58		36.5	15.2	1.32	6.48	63.4	50.4	30.6	25.8	11	207	3.54	130.3	95	1.85	6430	0.036	7.43	64	21	8.2
2028810	2020-03-16	2020-03-25	1	40	9	0	0	0	0	0	0	0	0	0	0	0	0	0	0	0	33	14.08	10.95	2.2	125	118	230		41.2	12.8	1.13	5.83	73.9	253	29.6	22.5	13.1	75.4	3.31	131.7	93.2	2.1		0.083	7.54	144	17	2.3	21.59
2131354	2020-03-30	2020-04-05	1	29	6	0	0	0	0	0	0	0	0	0	0	0	0	0	0	0	33	18.13	16.99	0.67	125	308	199	0.2					11	8.9	32.2	12.2	2.8	65.3	3.36	137	104.4	2.1		0.012					11.44
2126579	2020-03-11	2020-04-03	0	35	23	0	0	0	0	1	0	0	0	0	0	0	0	0	0	0	33	18.4	16.21	1.41	150	273	210.08	3.7					32.4	63.6	26.6	26.6	11.2	63.4	4.32	131.5	96.5	2.06		0.012	7.61	64	18	1.1	10.56
2127274	2020-03-15	2020-04-06	0	48	22	528	1	88	0	0	0	0	0	0	0	0	0	0	0	0	33	2.98	2.76	0.18	173	34	165.12		50.4	18.8	1.71	1.11	378.1	153.2	42	93	50.2	261	3.89	138.6	97.4	2.25		0.02	7.39	163	26	4.8	2.16
2127710	2020-03-17	2020-04-06	1	66	20	0	0	0	0	1	0	0	0	0	0	0	0	0	0	0	33	10.16	8.39	1.06	108	234	133.96	0.23	28	12.2	1.07	6.55	49.1	21.1	25.8	13.6	5.5	47.1	2.65	131.9	96.2	1.99		0.01					9.15
2132781	2020-04-03	2020-04-08	1	78	5	124	1	2	0	0	0	0	0	0	1	0	0	0	1	0	33	0.81	0.37	0.34	68	19			62.6	54.9	5.62	2.61						357.8	4.26	139	108.9	1.91		0.016	7.24	113	17	0.8	0.84
2131797	2020-04-01	2020-04-08	1	56	7	62	0	0	0	0	1	0	0	0	0	0	0	0	0	0	33	3.29	3.05	0.2	128	172	1.42	51.15	24	10.8	0.94	2.7	969.7	439.4	37.5	17.6	9	71.7	3.48	136	105.6	2.21	1170	0.012	7.41	65	36	3.1	19.28
2130321	2020-03-26	2020-04-14	0	62	19	66	0	0	0	0	0	0	0	0	0	0	0	0	0	0	33	9.86	9.12	0.35	135	52			32.3	11.3	0.99	4.54	104.7	87.2	32	61.2	32.1	199.1	2.51	132.7	99.7	2.07	2360	0.067	7.41	82	32	2.3	10.96
2131374	2020-03-31	2020-04-13	0	47	13	0	0	0	0	0	0	0	0	0	0	0	0	0	0	0	33	15.98	14.89	0.64	165	82			43.5	14.2	1.25	6.8	26.1	29.5	34.4	31.5	14.6	323	3.33	127.5	92.9	1.76		0.391	7.47	76	26	1.8	14.04
2138749	2020-04-25	2020-04-30	0	67	5	0	0	0	0	0	0	0	0	0	0	0	1	0	1	0	33	13.4	11.91	0.54	56	216			33.9	13.3	1.17	2.04	11.9	4.7	25.8	5.3	1.2	221.3	3.91	142	116.7	1.81		0.011					12.13
1760567	2020-04-13	2020-05-05	0	83	22	0	0	0	1	0	0	0	0	0	0	0	0	0	0	0	33	11.86	11.68	0.08	101	85	118.66		52.4	17.7	1.61	4.78	38.6	31.1	22.8	20.1	12.8	607.9	4.96	119.4	86.3	1.72		0.01	7.45	98	20	3.7	14.17
2140709	2020-05-09	2020-05-11	1	59	2	40	1	14	0	1	1	0	0	0	0	0	0	0	1	0	33	0.11	0.01	0.08	97	6	259.95		39.9	13.4	1.24	9.84	24.7	14.8	29	32.2	12.3	55.4	2.67	130.5	101.8	2.26		0.01	7.45	89	23	1.5	0.06
2010513	2020-05-01	2020-05-12	1	69	11	161	0	0	0	0	0	0	0	1	0	0	1	0	1	0	33	9.9	0.31	2.37	47	12			24.2	14.1	1.31	4.78	24.3	10.2	27.5	24.3	12.6	159.3	4.21	133.4	105.2	1.93		0.01					8.71
2139179	2020-04-29	2020-05-17	1	73	18	0	0	0	1	0	0	0	0	0	1	0	0	0	0	0	33	19.85	18.85	0.49	124	66		18.62	28.5	12.4	1.1	4.54			22.5			54.3	3.45	13.11	130.5	104.2	2.45
2141841	2020-05-19	2020-05-21	1	64	2	0	0	0	1	1	0	0	0	0	0	0	0	0	1	0	33	16.72	14.28	1.12	141	119	454.56		33.6	13.3	1.23	6.8	823.5	600.3	32.3	16.7	6.4	60.5	3.98	121.3	86.1	2.09		0.012	7.48	50	29	3.5	11.16
2141715	2020-05-18	2020-05-27	1	49	9	0	0	0	0	0	0	0	0	0	0	0	0	1	0	0	33	7.77	6.83	0.41	110	100		55.18	41.5	14.8	1.37	4.21	39.2	27.7	22.4	18.5	6.4	163.9	3.88	138.4	112.7	1.85							6.27
2141590	2020-05-15	2020-06-01	1	73	17	394	0	0	0	0	1	0	0	0	0	0	0	0	0	1	33	30.32	28.3	0.4	137	80	471.93		38.3	14.9	1.38	8.45	32.7	25.2	27.9	12.1	4.3	464.1	3.99	132.9	98.5	1.96		0.01	7.34	63	27	3.7	25.74
2140831	2020-05-10	2020-06-11	0	89	32	759	1	680	0	0	0	0	0	0	0	0	0	0	0	0		12.97	12.06	0.32	125	319	385.54	14.94	38.2	18	1.68	5.3	19.9	19	26.9	29.1	6.5	145.3	3.51	145.8	108	2.1	5020	0.024					8.15
2144759	2020-06-06	2020-06-12	1	63	6	0	0	0	1	1	0	0	0	0	0	1	0	0	0	0	33	8	5.74	1.13	118	134	41.1	2.98	31.9	12.8	1.18	4.12	60.9	105.1	33.9	19.5	6.9	56.2	4.18	133.8	96.7	2.24
2144823	2020-06-07	2020-06-18	0	40	11	0	0	0	0	0	0	0	0	0	0	0	0	0	0	0	33	2.45	1.05	1.07	148	62	121.32	0.39	37.5	10.8	0.98	3.75	136.2	122.5	33.4	16.2	5.6		76.1	3.93	129.3	94.6	2.13						3.97
2147594	2020-06-15	2020-06-24	1	60	9	93	0	0	1	0	0	0	0	0	1	0	0	0	0	0	33	16.69	14.65	1.4	104	36	336.36		39.4	11.9	1.06	9.31	24.8	17.8	29.7	12.4	4	179.2	3.67	133	101.6	1.93		0.19	7.46	71	26	1	12.16
2145671	2020-06-10	2020-06-22	1	48	12	0	0	0	0	0	0	0	0	0	0	0	0	0	0	0	33	15.9	15.58	0.09	110	125	284.77		37.7	15.9	1.47	5.44	52.6	31.1	34.5	27.3	13.1	113.9	3.16	135.2	101.3	2.11		0.012	7.47	142	23	3	19.78
2149329	2020-06-21	2020-06-22	0	73	1	16	1	16	0	0	0	1	0	0	0	0	0	0	1	0		14.75	6.23	8.12	63	56	36.88	83.86	58.3	38.8	3.68	1.2	941.3	797.3	25.2	59.4	13.8	162	3.9	142.3	106.3	2.28		0.016	7.22	48	19	14
2149150	2020-06-20	2020-06-29	1	51	9	62	0	0	0	0	0	0	0	0	0	0	0	0	0	0	33	24.55	22.64	0.8	129	4			39.5	13.3	1.23	8.58	25.5	23.8	28.1	1.7	4.7	154.7	3.38	125.9	95.1	2.14	3536	0.01	7.43	127	72	2.1	20.63
2149701	2020-06-22	2020-07-01	1	70	9	0	0	0	1	0	1	0	1	0	0	0	0	0	0	0	33	13.57	12.09	0.71	115	205	277.69		28.3	13.1	1.21	6.93	37	33.3	41	27.3	13.1	95.9	4.17	140.5	102.4	2.38		0.017	7.41	95	30	4.2	21.28
2155478	2020-07-09	2020-07-11	0	79	2	47	0	0	1	0	0	0	1	0	1	0	0	0	1	0	33	12.52	10.47	1.17	172	139			29.3	13.1	1.21	5.02	16	18	34.2	11.1	2.8	216	5.59	140	101	2.15		0.051	7.33	64	34	4.5	12.57
2157226	2020-07-14	2020-07-14	1	80	1	30	1	3	1	1	1	0	0	0	0	0	0	0	1	0	33	19.83	19.16	0.16	77	100			41.1	15.6	1.44	6.84	8.9	9.1	31.7	9.9	2.2	544.4	5.86	140.9	115.2	1.34		0.01	7.08	129	18	1.9
2153577	2020-07-04	2020-07-13	1	25	9	0	0	0	0	0	0	0	0	0	0	0	0	0	0	0	33	31.99	29.94	1.33	84	180	337.12		40.2	12.6	1.11	12.9	26.2	16.5	22	27.8	19.5	344.5	5.71	118.4	78.3	1.98		0.012					37.98
2153405	2020-07-03	2020-07-09	1	83	6	0	0	0	1	1	0	0	0	0	0	0	0	0	0	0	33	9.61	9.22	0.34	120	139	10.56						32.5	23.2	36.6	6.6	1.3	140.1	4.08	20.25	136.4	2.31		0.01	7.47	57	43	2.2	27.75
2155854	2020-07-10	2020-07-15	0	69	5	95	0	0	0	0	0	0	0	0	0	0	0	0	0	0	33	10.45	7.82	1.54	107	191	131.46		38.9	18.8	1.76	2.02	57.8	15	24.6	38.8	19.3	85.8	3.44	131	97.6	1.87	949		7.32	111	47	2.6	8.2
2156190	2020-07-12	2020-07-19	1	68	7	0	0	0	0	1	0	0	1	0	0	0	0	0	0	0	33	34.65	32.8	0.42	93	41	237.3		38.2	15.5	1.43	4.08	22.7	17.7	27.3	30.2	18.6	191.1	3.74	128.8	95.8	1.82	24300	0.033	7.26	58	29	6	38.65
2154718	2020-07-07	2020-07-17	0	50	10	0	0	0	1	0	0	0	0	0	0	0	0	0	0	0	33	23.49	21.83	0.58	127	65	291.99	11.99	45	13.4	1.18	6.45	27.7	21.9	32	14.2	4.7	70.8	3.06	137.6	106	2.04							17.95
2155013	2020-07-08	2020-07-20	1	65	12	23	0	0	0	0	0	0	1	0	0	0	0	0	0	0	33	12.13	8.85	2.74	98	102	130.28		54.4	16.1	1.49	1.74	928.4	127.6	30.3	3.5	1.2	195.1	4.37	130	98.9	2		0.01	7.4	76	27	1	14.01
2153408	2020-07-03	2020-07-21	0	49	18	408	0	0	1	0	0	0	1	0	0	0	0	0	0	1	33	10.34	7.28	1.04	136	377	23.84		33	12.4	1.1	4.1	98.6	520.3	30.1	70.2	33.3	1267.4	4.49	119	84	1.69		0.01					8.33
2156788	2020-07-13	2020-07-19	0	49	6	142	0	0	1	0	0	0	1	0	0	0	0	0	0	0	33	4.84	2.68	1.1	144	176	30.6		35.3	11.2	1.01	4.29	201.7	209.6	31.4	5.9	1	24.5	4.56	131.1	95.8	2.18		0.01	7.4	80	44	0.8	4.95
2160011	2020-07-21	2020-07-29	0	56	8	0	0	0	0	0	0	0	0	0	0	0	0	0	0	0	33	12.23	11.35	0.29	147	122	126.63	24.2	31	13.4	1.24	6.44	76.5	43	36.2	34.2	12.9	101.3	2.69	141.4	107.5	2.04		0.07					8.41
2161467	2020-07-25	2020-07-30	1	51	5	0	0	0	0	1	0	0	0	0	0	0	0	0	0	0	33	20.2	17.12	1.92	103	107			33.3	11.8	1.09	7.32	34.5	47.1	24.6	11	2.3	201.1	3.91	124.6	91.5	1.8		0.01					13.66
2159783	2020-07-21	2020-07-21	1	66	1	28	1	2	1	1	1	0	0	0	0	0	0	0	0	0	33	23.45	22.08	0.53	99	262	296.01		30.5	13.6	1.2	7.49	111.3	219.3	20.9	14.1	5.3	239.5	4.68	120.6	86.5	1.9	2810	0.01	7.34	83	20	6.7
2161660	2020-07-26	2020-08-07	1	66	12	124	0	0	1	1	1	0	1	0	0	0	0	0	0	0	33	21.21	19.64	0.74	83	157	189.49	13.38	26.5	13.1	1.21	10.81	11.7	10.2	20.9	15.8	8.7	287	4.92	127.7	94.5	1.95	1813	0.118					24.07
2163891	2020-08-01	2020-08-04	0	53	3	70	0	0	0	0	0	0	0	0	0	0	0	0	0	0	33						47.41		48.6	13.6	1.25	1.44	197.7	108	26.5	303	228.9	72.9	4.36	130.8	98.6	2.14	412	0.01	7.46	118	36	4.2	0.71
2161080	2020-07-24	2020-08-05	0	50	12	0	0	0	0	0	0	0	0	0	0	0	0	0	0	0	33	33.32	32.42	0.49	129	34	290.92		40.5	23	2.12	4.78	5302.2	3743.1	28.2	62.5	38.2	329.2	4.47	139	109.1	1.84		3.4	7.4	67	23	4.1	42.32
2166940	2020-08-09	2020-08-13	0	48	4	23	0	0	1	0	0	0	0	0	0	0	0	0	0	0	33	4.14	2.93	0.81	136	141	98.66	0.3	28.5	11.7	1.06	6.93	147.2	260.6	32.4	84.6	50.8	111.3	3.81	133.2	100.2	2.11
2162168	2020-07-27	2020-08-11	0	55	15	360	1	56	1	0	0	0	1	0	0	0	0	0	0	0	33	10.01	9.16	0.31	109	144			27.6	13.4	1.18	7.83	39.2	31.8	25.2	13	4.8	94.1	4.6	139.1	105.1	2.04		0.252	7.44	82	23	5.3	6.03
2167018_20	2020-08-10	2020-08-21	0	65	11	0	0	0	0	0	0	0	0	0	0	0	0	0	0	0	33	16.57	14.42	0.79	128	150	265.24	61.82	30	13	1.14	6.47	64.9	67.3	38.7	26.9	8.7	108.5	4.36	133.8	98.8	2.22			7.49	62	24	1.4	1023
2171432	2020-08-21	2020-08-24	1	60	3	81	0	0	0	0	0	0	0	0	0	0	0	0	0	0	33	11.52	11.08	0.15	107	72		37.98	36.8	15.5	1.29	5.84	61	47.4	21.5	31.9	26.9	354.5	3.44	123.6	95.1	1.64			7.36	72	27	3.2	10.61
2174234	2020-08-27	2020-08-28	0	51	1	18	0	0	1	0	1	0	0	0	0	0	0	0	0	0	33	1.52	1.24	0.23	126	132	28.95		25.1	13.1	1.14	2.79	102.9	53.3	37.9	19.7	8.4	93.2	3.93	132.6	100.9	2.34		0.01	7.47	69	29	3.3
2174815	2020-08-29	2020-09-02	0	88	4	86	0	0	1	0	0	0	0	0	1	0	0	0	0	0	33	5.75	4.84	0.52	92	90	169.64		32.9	15.1	1.26	5.1	17.2	8	35	21.1	5.9	134	3.62	128.3	100.7	2.1			7.53	124	24	1.2	4.43
2169903	2020-08-17	2020-08-27	1	68	10	0	0	0	0	1	0	0	0	0	0	0	0	0	0	0	33	15.55	13.96	0.77	119	99	152.94		24.6	13.2	1.18	6.58	15.7	18	25.5	16.3	7.3	135.7	4.29	126.2	100.1	1.92		0.01					22.3
2174733	2020-08-29	2020-08-30	1	67	1	28	1	1	1	1	0	0	1	0	0	0	0	0	0	0	33	10.76	8.69	1.43	127	351			24.3	12.4	1.03	5.84	12.9	10.4	31.2	11.2	4	37.4	3.7	135.5	104.6	2.2		0.01	7.3	91	27	1.1	10.98
2168135	2020-08-12	2020-08-31	0	76	19	0	0	0	0	0	1	0	0	0	0	0	0	0	0	0	33	14.63	13.56	0.47	149	94	89.82		41.7	18.8	1.7	2.7	94.4	40.8	35	48.5	11.6	230.9	5.87	131	103.1	2	24900	0.16					21.82
2172795	2020-08-24	2020-09-06	1	75	13	312	0	0	0	0	1	0	1	0	0	0	0	0	0	0	33	18.7	16.61	1.03	122	101	170.52	1.75	26.1	13.2	1.1	3.41	116.3	74.3	21	24.1	11.9	71.5	3.15	154.9	125.5	2.04	6260	0.059	7.6	69	25	2.7	15.89
2174279	2020-08-28	2020-09-07	1	54	10	0	0	0	1	1	1	0	0	0	0	0	0	0	0	0	22	27.69	26.01	1.23	117	138	313.68	59.11	40.8	13.3	1.11	4.72	242.7	145.5	18.3	68.1	49.9	308.5	3.36	128.5	98.7	1.78	35000	1.21	7.47	90	21	2.8	22.04
2175694	2020-09-01	2020-09-07	1	35	6	149	0	0	0	0	0	0	0	0	0	0	0	0	0	0	33	9.47	7.08	0.55	100	4			49.4	19.1	1.59	5.14	54	28.2	17.5	58.9	51.1	408	3.59	114.9	77.4	1.83		0.24	7.38	121	65	5.1	7.65
2176552	2020-09-02	2020-09-06	1	73	4	96	1	48	0	1	0	0	0	0	0	0	0	0	1	0		10.19	8.33	1.14	108	42	390.68	37.97	28.2	11.6	0.96	8.82	27	15.9	26.6	15.3	9.2	113.8	3.37	134.8	103.1	2.13		0.01	7.33	84	30	1.3	10.89
1653144	2020-09-14	2020-09-21	1	68	7	123	0	0	1	0	0	0	1	0	0	0	0	0	0	0	33	7.22	5.57	0.79	156	14	113.74		24.6	12.4	1.03	6.38	15.1	23.8	31.9	15.7	3.3	84.2	3.87	149.8	122.6	2.21	2880	0.016	7.44	73	31	1.1	8.99
2184161	2020-09-21	2020-09-27	0	63	6	0	0	0	0	0	0	0	0	0	0	0	0	0	0	0	33	8.98	7.64	0.53	119	50	190.72		29.9	13.8	1.15	6.64	56.7	15.9	29.7	16.3	7.1	122	3.38	135	107.1	1.97		0.01					5.98
2184714	2020-09-23	2020-09-28	1	54	5	0	0	0	1	1	0	0	0	0	0	0	0	0	0	0	33	23.86	22.25	0.69	100	138			27.7	12.8	1.06	6.08	17.1	29.3	24	18.4	11.1	147.4	4.11	123.2	81.5	2.03		0.015	7.45	133	29	2	14.84
2183297	2020-09-18	2020-09-28	0	31	10	0	0	0	0	1	0	0	0	0	0	0	0	0	0	0	33	10.49	9.99	0.23	157	45	129.56		37.9	18.8	1.57	3.4	361.4	364.1	29.4	30.3	18.6	122.3	3.22	138.6	106.1	2.2		0.23					21.57
2187332	2020-09-28	2020-09-29	0	64	1	14	0	0	0	0	0	0	0	0	1	0	0	0	1	0	33	13.18	12.13	0.44	111	88	266.53	90.01	41.9	16.1	1.34	2.95	51.3	25.2	30.2	12.8	4.5	329.1	3.66	133	102	2.09		0.27	7.35	37	25	5.2
2183389	2020-09-19	2020-10-11	1	63	22	0	0	0	0	0	0	0	0	0	0	0	0	0	0	0	33	36	32.82	1.04	100	109	173.49		31.8	12.8	1.06	5.16	71.4	57.2	31.8	20.5	13.2	88.7	3.39	127.5	94.7	1.87	8460	0.01	7.47	59	27	2.2	33.92
2191927	2020-10-13	2020-10-15	0	68	2	20	1	3	1	0	0	0	0	0	0	0	0	0	1	0	33	17.12	0.19	2.76	77	9	339.5		40.8	20.1	1.68	1.8	35.9	14	33.8	17.2	7.6	145.7	4.6	131.4	102.8	1.93	1770	0.01	7.53	103	23	1.2	28.07
2194487	2020-10-20	2020-10-21	0	62	1	22	1	4	0	0	0	0	0	0	0	0	0	0	1	0	33	16.58	15.79	0.33	185	282	500.42	33.09	45.4	16.3	1.36	9.57	18.9	25.6	32.1	25.2	8.2	57.6	4.33	133.2	97.3	2.23	4900	0.012	7.39	76	32	4.8
2192597	2020-10-15	2020-10-23	1	62	8	0	0	0	0	1	0	0	0	0	0	0	0	0	0	0	33	13.69	11.59	1.19	110	137	351.19	99.4	34.4	15.4	1.28	9.44	26.4	17.1	27	16.3	7.9	207.8	4.12	134.5	106	1.86	3700	0.077					5.93
2169416	2020-10-11	2020-10-25	1	49	14	0	0	0	0	0	0	0	0	0	0	0	0	1	0	0	33	13.93	11.5	1.07	95	151	417.74	23.26	42.6	17.3	1.44	8.25			31.7			202.9	2.95	133.1	108.1	2.02	1900	0.077					7.4
2195201	2020-10-21	2020-10-22	1	70	1	28	1	1	0	1	0	0	0	0	0	0	0	0	1	0	33	23.29	22.05	1.06	107	6	145.42	10.49	33.8	13.2	1.1	3.09	69.5	43.8	17.8	22	8.3	108.8	3.74	143.3	113.9	1.65		0.01
2196658	2020-10-25	2020-10-27	1	59	23	22	1	22	0	1	1	0	0	0	0	0	0	0	0	0	33	18.84	17.18	0.51	106	28		19.09	39.3	14.4	1.2	5.84	40.9	26	18.3	15.6	10.1	91.6	2.91	138.9	108	1.85	1280						15.9
2190552	2020-10-10	2020-10-27	0	67	17	168	0	0	1	0	0	0	0	0	0	0	0	0	0	0	33	3.01	2.79	0.14	138	125			29.3	13.4	1.12	6.39	99	97.6	32.7	125.2	99.3	174.5	3.24	136.6	105.1	2.08		0.029	7.44	83	26	3.6	11.26
2197595	2020-10-27	2020-11-02	1	64	6	0	0	0	0	1	0	0	0	0	0	0	0	0	0	0	33	37.4	35.9	1.11	99	80	358.58	126.7					57.7	47.7	27.7	16.1	6.4	203	3.9	133.5	104.1	1.92	21900	0.243					43.05
2188363	2020-10-04	2020-11-05	0	48	32	0	0	0	1	1	0	0	0	0	0	0	0	0	0	0	33	8.94	8.65	0.17	138	43	345.32		33.7	13	1.08	7.38	115.9	85.2	29.3	93.4	76.3	293.7	2.98	128.9	94.3	2.09		0.01	7.36	61	32	2.7	20.38
2199691	2020-11-01	2020-11-11	0	49	10	254	1	150	0	0	0	0	0	0	0	0	0	0	0	0		20.97	19.76	0.58	110	141	332.3	15.27	44.4	165.5	1.37	4.35	131.3	53.7	23.7	28.3	16.3	182.2	3.04	120.2	86.6	1.73		5.76	7.56	69	26	1.9	16.12
2203005	2020-11-09	2020-11-17	1	71	8	0	0	0	0	1	0	0	0	0	0	0	0	0	0	0	22	13.93	13.2	0.32	129	132	359.76	47.03	32.3	15.1	1.26	6.25	146.3	92.7	33.5	12.9	5.6	181.3	3.49	130.8	102.6	2		0.01	7.41	119	27	1.8	15.52
2203399	2020-11-10	2020-11-16	0	83	6	0	0	0	1	1	0	0	1	0	0	0	0	0	0	0	33	12.86	12.33	0.29	165	143	20.95		35.8	13.3	1.11	6.25	24.4	28.4	32.3	26.8	7.9	206.2	4.64	132.4	103.9	2.07		0.01	7.42	64	24	1.8	15.5
2202408	2020-11-07	2020-11-20	0	19	13	0	0	0	0	0	0	0	0	0	0	0	0	0	0	0	33	29.84	27.08	1.1	128	50	163.91	68.05	20.6	15.8	1.35	4.55	80.2	78.8	22.2	55.1	34.3	48.1	3.38	125.6	94.4	1.78			7.56	71	29	1.5	19.03
2204884	2020-11-12	2020-11-21	0	71	9	117	0	0	1	1	1	0	1	0	0	0	0	0	0	0	33	15.45	14.1	0.68	140	235	28.87		38	15	1.22	4.9	77.2	71	36.8	28.3	8.8	97.8	3.72	133.87	95.2	2.32		0.078	7.53	56	32	1.7	5.61
2207580	2020-11-18	2020-11-18	1	59	1	25	1	2	0	1	0	0	0	0	0	0	0	0	1	0		8.88	7.15	1.43	141	158	371.67		43.1	21.3	1.79	3.25	153.7	60.7	30.9	9.2	4.8	236.4	5.54	136.5	103	2.23			7.21	91	14	10.6
2202465	2020-11-07	2020-11-22	1	70	15	0	0	0	1	1	1	0	1	0	0	0	0	0	0	0	33	9.42	8.79	0.39	121	149	181.72		33.3	11.9	1.01	3.01	171.9	247.3	35.7	89.5	63.6	243.3	4.98	136.6	107	2.05		0.01	7.34	86	28	1.6	4.63
2209849	2020-11-24	2020-11-26	1	82	2	52	1	1	1	0	0	0	1	0	0	0	0	0	1	0	33	24.94	24.99	0.45	116	75			44.2	19.7	1.65	2.19	152.9	14.7	25.3	18.7	6.8	217.7	3	132	104.2	1.92		10.3	0.43	87	20	1.7	22.99
2205530	2020-11-14	2020-11-26	0	66	12	293	1	82	0	0	0	0	0	0	0	0	0	0	0	0	33	10.29	9.52	0.53	60	55	46.14	5.81	31	14	1.17	1.86	384.1	184.8	19.9	81.5	48.1	62.5	3.8	139.3	115.6	1.64			7.47	80	35	1.1	10.23
2168435	2020-12-01	2020-12-02	0	83	1	11	1	3	1	1	1	0	0	0	0	1	1	0	1	0	33	17.35	16.39	0.57	98	69	116.86	0.5					28.9	8.6	29.1	35.2	14		3.67	141.8	104.7	2			7.53	100	27	1.3
2203384	2020-11-09	2020-12-03	1	29	24	0	0	0	0	1	0	0	0	0	0	0	0	0	0	0	33	0.22	0.08	0.07	91	161	446.9		37.8	14.9	1.27	8.89	13.8	15.3	27.8	20.1	9.9	46.6	3.77	123.8	90	1.89		0.01	7.49	97	26	0.9	0.24
2205305	2020-11-13	2020-12-12	0	47	29	0	0	0	0	1	0	0	0	0	0	0	0	0	0	0	33	20.25	18.59	0.48	100	79			36.1	14.3	1.19	4.9	713.5	247.8	20.9	21.2	11.1	109.7	3.43	122.6	95.2	1.81		0.01	7.49	30	25	3.8	25.07
2203808	2020-12-16	2020-12-17	0	64	1	22	1	18	0	0	0	0	0	0	0	0	1	0	1	0		1.24	0.85	0.34	109	98	326.47	110.33	55.5	16.6	1.38	7.62	21.4	16.6	13.1	6.5	2.1	218	3.8	128.1	99.7	1.51		0.013	7.36	64	43	3	2.23
2216746	2020-12-10	2020-12-15	0	77	5	114	1	12	0	0	0	0	0	0	1	0	0	0	1	0		14.78	12.52	0.59	131	242	120.69	0.07	26.8	13.9	1.18	3.98	37.5	32.6	24.7	18.2	6.9	57.5	3.69	134.8	110.7	1.86			7.45	54	33	1.5	18.11
2212271	2020-11-30	2020-12-16	0	64	16	0	0	0	0	1	1	0	0	0	0	0	0	0	0	0	33	15.73	14.92	0.39	134	29	235.76	78.98	26.8	12.1	1.03	5.16	121	76	25.6	46.1	29.5	73.5	4	128.7	95.1	2.02		0.038					14.08
2213415	2020-12-03	2020-12-25	0	25	22	0	0	0	0	1	0	0	0	0	0	0	0	0	0	0	33	10.14	9.27	0.24	171	107	243.68		32.2	14.9	1.27	8.12	21.1	21.9	36.3	23.1	11.1	116.9	3.7	133.9	103.8	2.41		0.012	7.15	150	11	1.7	10.17
2136091	2021-02-11	2021-02-16	0	66	5	0	0	0	0	0	0	0	0	0	1	1	0	0	0	0	33	2.56	2.24	0.26	108	125	138.61		37.9	15.8	1.31	2.99	72.7	16.4	25.7	174.8	100.3	129.7	3.79	123.7	94.5	2.02	279	0.01					12.27
2236710	2021-02-08	2021-02-09	1	46	1	41	1	8	0	0	0	0	0	0	0	0	0	0	1	0	33	17.42	16.35	0.29	117	283	267.84	95.49	10	17.9	1.46	6.62	167.7	24.7	28.5	37.8	22	270.2	3.7	135.4	98	1.75	22900	8.4	7.46	71	28	4	12
2106418	2021-02-04	2021-02-13	0	53	9	134	0	0	0	0	0	0	1	0	0	0	0	0	0	0	33	9.07	7.99	0.7	119	112	229.4	15.21	37.5	13.3	1.11	6.58	46.7	66.6	31.8	10	2.8	73.5	4.03	135.7	106.6	2.03	3020	0.146	7.4	116	33	2.2	13.43
2253178	2021-03-26	2021-04-07	1	61	12	0	0	0	0	1	1	0	0	0	0	0	0	1	0	0	33	8.9	7.42	1.04	82	290		0.34	28.7	12	0.99	3.62	7.6	6.8	30.2	12	2.6	45.9	3.45	144	104.8	2.09		0.04					7.3
2258513	2021-04-10	2021-04-10	1	58	1	35	1	11	0	1	1	0	0	0	0	0	0	0	0	0	33	20.89	19.96	0.5	87	220		55.75	34.6	15.9	1.35	4.9	34	36	33.5	12.4	3.4	242.5	5.29	131.6	100.4	2.17	138000	2.72	7.38	94	23	2.5
2257181	2021-04-07	2021-04-19	1	42	12	0	0	0	0	0	0	0	0	0	0	0	0	1	0	0	33	0.61	0.31	0.29	107	251	181.68	22.1	49.6	17.3	1.48	3.92	23.5	15.5	34.6	13.7	4	159.9	4.07	136.3	101.8	2.07		0.012	7.51	68	26	2.6	31.84
2248869	2021-03-15	2021-04-21	0	45	37	884	1	257	0	0	0	0	0	0	0	0	0	0	0	1	33	19.32	14.59	2.46	229	225	36.68		34.4	10.8	0.89	3.62	18.2	22	32.5	12.4	1	120.2	4.29	132.9	101.3	1.98	35.5	3.012	7.37	194	19	5.9	22.27
1365767	2021-04-17	2021-04-22	1	50	5	124	0	0	1	1	0	0	0	0	0	0	1	0	0	0	33	36.68	34.19	1.28	86	435	402.99	14.66	28.1	15.7	1.33	12.21	87.3	70.2	26.4	9.3	1.9	558.4	5.47	135.9	99.8	2.4	35000	0.055	7.29	87	26	1.2	39.62
2239709	2021-04-25	2021-04-26	1	67	1	15	0	0	0	0	0	0	0	0	0	0	0	1	1	0	33	0.1	0	0	46	8	320.97	27.16					28.8	17.2	25.9	17	10	159.6	2.72	131.9	107.3	2.14
2261275	2021-04-16	2021-04-28	0	43	12	0	0	0	0	1	0	0	0	0	0	0	0	0	0	0	22	3.65	3.24	0.28	134	26	295.91	69.47	32	13.7	1.17	7.29	138.9	133.1	3	29.1	18.4	150.9	6.45	122.1	86.8	2.11	1490	0.01	7.45	201	38	3.4	3.94
2259608	2021-04-13	2021-04-29	0	70	16	393	0	0	0	0	1	1	0	0	0	0	0	0	0	0	33	17.21	15.82	0.83	118	161	260.94	3.66	31.2	12.8	1.06	4.9	36.3	22.3	29	20.8	3	84.3	4.31	133.4	100.3	2.04	1900	1310	7.39	139	45	0.7	9.26
1701604	2021-04-04	2021-05-02	0	74	28	543	1	313	0	0	0	0	0	0	1	0	0	0	0	0	33	12.87	11.78	0.45	156	341	343.75		35.3	16.4	1.39	6.62	17.5	18.3	29.6	10.1	3.9	134.5	4.49	144.9	101.4	2.27		0.023	7.3	80	64	3	11.62
2264746	2021-04-25	2021-05-01	1	51	6	135	0	0	1	1	0	0	0	0	1	0	0	0	0	0	33	19.46	16.95	0.98	191	236	34.33	1.77	26.3	13	1.08	5.03	87.4	39.6	47.6	8.7	1.9	228.9	5.52	153.5	116.1	2.61	1219	8.54	7.32	13	102	2.6	10.18
2266944	2021-05-02	2021-05-11	0	47	9	0	0	0	0	0	0	0	0	0	0	0	0	0	0	0	33	2.25	1.11	0.91	130	40	14.53		34	12.3	1.01	2.18	137.8	103.8	34.1	15.1	3	51.4	3.72	139	104.9	2.11		0.012	7.47	161	34	1.1	2.63
2268366	2021-05-07	2021-05-07	0	65	1	9	0	0	0	0	0	0	0	0	0	0	0	0	1	0	33	25.74	22.57	2.31	160	177	15.81	18.59	27.8	20.6	1.77	1.66	2683.5	1592.8	30.5	82.1	43.4	495.6	3.4	144.1	104.5	2.41	760	0.03	7.09	119	16	15
2265282	2021-04-26	2021-05-09	0	48	13	0	0	0	1	0	0	0	0	0	0	0	0	0	0	0	22	13.02	11.72	0.61	155	15	227	47.37	30.3	13.5	1.11	6.34	54.6	115.6	30.7	12.9	3.4	100	3.65	136.7	101.4	1.85	327						9.01
2263357	2021-04-22	2021-05-13	0	47	21	0	0	0	1	0	0	0	0	0	0	0	0	0	0	0	33	9.22	7.92	0.45	136	33	257.73	65.29	30.6	13.3	1.11	5.16	72.5	51.7	35.4	53.2	12.6	144	3.36	132.1	99.6	1.99		0.012	7.44	84	28	1.6	6.78
2257139	2021-04-06	2021-05-14	1	63	38	0	0	0	1	1	0	0	0	0	0	0	0	0	0	0	33	24.93	21.96	1.32	124	109	311.99	28.51	35.5	13.4	1.12	6.4	24.9	11.9	24.8	37.9	20.3	251	4.91	120.4	92.1	1.83	1020	0.01	7.33	63	22	2.1	22.38
2266973	2021-05-02	2021-05-13	1	70	11	0	0	0	1	0	0	0	1	0	0	0	0	0	0	0	33	17.6	17.08	0.2	114	197	210.82	34.55	26.6	15.4	1.26	8.7	116.9	99.6	25.6	38.5	25.1	164.5	2.42	138.3	107.3	1.88	1570	0.076					11.38
2270455	2021-05-12	2021-05-16	0	56	4	0	0	0	0	0	0	0	0	0	0	0	0	0	0	0	33	4.68	2.72	1.39	137	36	63.62	4.33	68.5	13.8	1.15	3.31	212.8	36.8	29.7	17.6	6.2	227.2	2.97	122.3	90.6	1.79		0.01	7.48	92	29	1.6	3.88
2266417	2021-04-29	2021-05-16	1	80	17	0	0	0	0	0	1	0	0	0	0	0	0	0	0	0	33	21.62	20.17	0.86	109	125	73.41		36	17.1	1.46	3.62	47.4	20	29.5	17.8	4.2	246.4	4.03	130.6	97.1	2.2		0.025					42.77
2267451	2021-05-04	2021-05-12	0	71	8	21	0	0	1	0	0	0	1	0	0	0	0	0	0	0	33	10.45	9.52	1.6	148	83	167.18	85.22	31.3	15.2	1.28	6.25	125.2	64.4	31.4	34.5	15.8	170.4	3.67	139.9	106.5	2.05	7660	0.117	7.49	104	29	1.6	13.19
2269949	2021-05-10	2021-05-18	0	24	8	0	0	0	0	0	0	0	0	0	0	0	0	0	0	0	33	4.35	3.32	0.74	136	103	108.91	4.81	30.4	11.9	0.99	6.75	17.4	20.5	33.5	11.1	3.9	57.9	3.11	141.9	131.6	2.09							4.77
2267204	2021-05-03	2021-05-14	0	61	11	0	0	0	1	0	0	0	0	0	0	0	0	0	0	0	33	16.66	7.49	4.06	157	42		1.77	43.9	12.1	0.99	3.06	54.8	28.2	29.9	24.1	5.8	180.6	3.22	132.2	98.8	1.89	608	0.01					16.45
2274381	2021-05-21	2021-05-21	0	55	1	30	1	4	0	0	0	0	0	0	0	0	0	0	1	0		1.65	1.04	0.46	162	69		78.69	34.3	14.7	1.23	1.15	63.8	16.6	33.8	43.8	20.3	248.9	4.06	134.1	98	2.07	10200	0.01	7.29	52	20	10.6
11602380	2021-05-20	2021-05-21	0	71	1	19	1	5	0	0	0	0	0	0	0	0	0	0	1	0	33	3.11	1.52	1.19	86	118		2.09	41.1	14.4	1.18	4.16	58.3	13.4	30.1	8.2	2.1	104.6	4.49	129.9	104.1	1.97	29600	0.39
2270848	2021-05-12	2021-05-18	1	49	6	0	0	0	1	1	0	0	0	0	0	0	0	1	0	1	33	23.83	22.23	0.75	80	83			27.3	12.5	1.01	6.59	32.4	34.5	24.2	6.3	1.2	737.8	3.6	136.6	105.9	1.97		0.128	7.39	86	28	0.7	18.16
2270249	2021-05-11	2021-05-18	0	74	7	169	0	0	0	1	0	0	0	0	0	0	0	0	0	0	33	13.29	12.77	0.28	134	181	265.82	4.14	27.3	14.4	1.21	7.16	23.2	15.4	22.6	83	53.1	111.1	2.92	157.1	114.3	2.15	1130	0.013	7.44	65	43	5.2	15.43
2272745	2021-05-17	2021-05-21	1	77	4	86	0	0	0	0	0	0	0	0	0	0	0	0	0	1	33	28.49	24.87	2.26	122	150	145.51		39.7	14.1	1.17	3.92	63.6	8.6	20.7	7.4	2.7	609.2	4.22	135.5	103.3	1.92		0.01	7.28	51	32	1	19.22
2266443	2021-04-30	2021-05-24	1	80	24	589	0	0	1	0	0	0	0	0	1	0	0	0	0	0	33	13.87	12.33	1.01	120	230	119.15	0.32	22.4	12.7	1.08	6.78	49	42	33.7	14.5	4.6	80.5	3.9	154.9	109	2.09		0.059	7.48	63	49	1
2118432	2021-05-14	2021-05-26	0	76	12	0	0	0	1	1	0	0	1	0	0	0	0	0	0	0	33	12.99	11.25	0.91	115	133	230.08	43.89	33.3	12.8	1.05	8.92	33.2	34.1	29.8	13.5	4.6	159.9	3.92	137.3	104.6	1.86	2560	0.015
2271651	2021-05-14	2021-05-25	0	53	11	0	0	0	0	0	0	0	0	0	0	1	0	0	0	0	33	6.19	1.86	0.98	165	130	46.57	1.32	45	14	1.17	2.62	70.1	31.3	42.1	19.2	3.9	114.4	3.48	129.2	99.1	1.9		0.014					6.89
2268213	2021-05-06	2021-05-26	1	49	20	0	0	0	0	0	0	0	0	0	0	0	0	0	0	0	33	12.37	10.15	1.72	140	269	202.94		25.9	11.2	0.9	5.85	47.3	33.2	28.1	11.5	4.3	60	4.68	135.9	107.7	2.07	21400	2.9	7.29	72	17	1.3	10.27
2269496	2021-05-18	2021-05-30	0	78	9	0	0	0	1	0	0	0	0	0	0	0	0	0	0	0	33	10.22	8.93	0.64	135	15	177.33	42.42	37	16.4	1.35	4.16	224.9	161.1	20.4	29.3	14.8	101	2.98	142.2	113.3	1.76		0.01	7.43	92	32	1.9	9.96
2274858	2021-05-23	2021-06-01	0	58	9	0	0	0	0	0	0	0	0	0	0	0	0	0	0	0	33	2.17	1.51	0.53	156	82	272.66	8.5	26.4	12	0.98	11.2	123.5	91.6	37.9	98.1	61.3	197	3.49	135.4	99.5	2.28		0.49	7.47	71	31	1.5	8.41
2272182	2021-05-16	2021-06-01	0	32	16	383	0	0	0	0	0	0	0	0	0	0	1	0	0	1	33	20.32	19.32	0.22	85	71	165.51	11.75	56.4	22.6	1.95	3.66	30.5	13.1	31.3	31.4	12.6	1728.2	6.46	132	97	0.8	35000	0.098	7.16	152	8	1.4	8.01
2275412	2021-05-24	2021-06-07	1	62	14	0	0	0	1	1	1	0	0	0	0	0	0	0	0	0	33	13.97	11.65	1.36	60	302			29.6	13.2	1.09	3.3	43.1	23.4	26.4	29.2	12	63.2	3.28	137.9	107.9	1.85	2520	0.012	7.44	52	37	0.8	11.78
2128700	2021-05-27	2021-06-08	0	66	12	0	0	0	1	1	0	0	0	0	0	0	0	0	0	0	33	16.94	14.83	0.64	144	114	252.14	16.983	31.7	16.6	1.38	9.56	498.4	486.8	31.9	64.3	42	169.3	4.96	126.6	91.8	2.09		0.077	7.36	75	26	2.6	15.56
2249393	2021-06-07	2021-06-09	0	90	2	50	1	50	0	0	1	0	0	0	0	0	0	0	1	0		18.13	15.76	1.37	151	96	160.34	1.3	30.8	15	1.26	7.74	140.5	165.7	25.4	21	5.9	217.7	3.84	159.2	117.6	1.92		6.2	7.47	69	48	1.4	16.82
2275236	2021-05-24	2021-06-10	0	60	17	407	0	0	1	1	0	0	0	0	0	0	0	0	0	0	33	20.83	18.93	1.07	118	63	303.53	35.41	33.1	15.6	1.32	7.39	222.9	131.5	21.7	28.2	18.1	189.7	3.51	133.9	101.7	1.84	7740	0.012	7.43	87	23	2.4	16.54
2274854	2021-05-23	2021-06-11	0	46	19	0	0	0	1	0	0	0	0	0	0	0	0	0	0	0	33	13.72	12.37	0.69	161	97	297.12	101.41	33.4	14.7	1.223	12.78	416.1	379.1	38	25.7	15.2	331.7	3.57	143.7	107	2.3		1.7	7.43	345	28	2.1	9.95
2281604	2021-06-10	2021-06-14	1	74	4	108	0	0	1	0	0	0	0	0	0	0	0	0	0	0	33	10.76	9.17	1.08	75	335	107.32	0.2	25.5	13.4	1.11	4.53	39.9	23.5	17.5	14.9	5.7	52.9	3.59	144.2	114	1.88		0.01	7.51	60	34	0.5	10.65
2279618	2021-06-04	2021-06-12	0	62	8	0	0	0	1	1	0	0	1	0	0	0	0	0	0	0	33	13.34	11.11	1.2	131	264	306	36.07	37.6	15	1.26	10.81	11.4	7.9	29.3	25.2	8.5	70.5	2.71	135.3	103	1.98		0.01	7.5	59	29	0.6	14.89
2234314	2021-06-01	2021-06-13	1	67	12	0	0	0	1	1	0	0	0	0	1	0	0	0	0	0	33	13.46	11	1.6	116	104	230.45	56.1					57.5	59.5	29.1	19.1	7.8	69	3.52	138.2	106.9	2.01							9.81
2278490	2021-06-01	2021-06-12	1	21	11	0	0	0	0	0	0	0	0	0	0	0	0	0	0	0	33	0.38	0.25	0.1	95	125	19.37	15.29	35.6	16.2	1.37	1.34	565	227.4	31.7	12.9	5.4	53.3	3.04	135.5	103.8	2							1.08
2279674	2021-06-04	2021-06-14	0	48	10	48	1	40	0	0	0	0	0	0	0	0	0	0	0	0		11.18	9.23	1.14	174	232	7.95		25.2	11.7	0.95	2.31	46.8	91.2	46.8	35.3	9	106.1	4.35	121.3	82	2.26		0.012	7.42	92	37	2	8.19
2274857	2021-05-23	2021-06-11	0	51	19	0	0	0	0	0	0	0	0	0	0	0	0	0	0	0	33	9.84	9.03	0.46	115	12	53.35	16.65	45.8	26.5	2.32	1	55.6	37.7	19.8	138.4	64.3	81	3.84	132.8	106.7	1.92		0.019	7.55	72	25	1.4	12.13
2282270	2021-06-11	2021-06-19	1	70	8	0	0	0	1	0	0	0	0	0	0	0	0	0	0	0	33	37.03	34.58	0.56	141	142	295.46		36.8	16.2	1.37	6.58	23.3	17	33	17.3	4.7	292.1	4.38	132.5	95.3	2.09		0.01	7.43	84	28	3.7	25.54
2277071	2021-05-28	2021-06-16	0	49	19	0	0	0	0	1	0	0	0	0	0	0	0	0	0	0	33	4.88	3.51	0.85	146	86		14.5	34.4	11	0.88	3.3						113.3	4.01	135.3	105.4	1.81	693	0.012	7.41	88	28	1.2	5.95
2277554	2021-05-30	2021-06-17	0	48	18	0	0	0	0	0	0	0	0	0	0	0	0	0	0	0	33	25.71	23.54	1.27	120	96			30	15.1	1.27	9.25	44.1	22.8	25.4	59.8	36.7	65.1	3.79	137	97.9	1.99	626	0.01	7.4	56	47	1.9	20.93
2279851	2021-06-16	2021-06-17	1	66	1	12	1	2	0	1	0	0	0	0	0	0	0	0	1	0	33	19.46	17.91	0.71	96	94	257.03	13.23	32.6	14	1.17	2.62	247.5	33.4	18.9	9.7	4.1	243.6	5.47	140.9	114	1.69	6640	0.01	7.4	65	19	2.4
2284392	2021-06-17	2021-06-20	1	90	3	59	0	0	0	0	0	0	0	0	0	0	0	0	1	0	33	25.6	21.94	1.33	56	209			33.4	14.7	1.23	4.43	16.1	14.9	26.3	19.1	9	107.3	3.78	133.5	111.5	1.8		0.045	7.38	114	24	2.7	31.42
2273578	2021-06-13	2021-06-20	0	70	7	0	0	0	0	0	0	0	0	0	0	0	0	0	0	0	33	19.74	18.51	0.35	134	211	124.61	23.553	33.4	14.2	1.18	5.95	24.1	33.1	36.1	34.8	7.4	87..4	3.83	132.7	101.6	2.3	997	0.029					6.36
2282381	2021-06-12	2021-06-23	1	68	11	112	0	0	1	1	0	0	1	0	1	0	0	0	0	0	33	19.38	18.64	0.45	64	158			35	14	1.17	5.16	275.6	82.3	29	17.6	9	195.2	5.01	143.6	111.1	1.94	29000	14.2	7.44	69	26	3	20.19
2284415_21	2021-06-18	2021-06-28	1	55	10	0	0	0	1	0	1	0	0	0	0	0	0	0	0	0	33	27.53	26.51	0.37	137	136	244.38	112.02	30	13.3	1.1	6.86	44.8	28.4	35.9	10.6	2.7	196.4	3.32	137.5	108.3	2.13		0.049	7.4	54	33	1.1	12.14
2286482	2021-06-23	2021-06-27	0	70	4	0	0	0	0	0	0	0	0	0	0	0	0	0	0	0	33	13.79	11.25	1.75	130	399	61.81	0.48					24.7	41	34.1	15.5	3.3	93.3	4.33	139.3	103.5	2.33		0.01
2287959	2021-06-27	2021-06-29	1	88	2	28	0	0	0	0	0	0	0	0	0	0	0	0	1	0	33	18.29	13.66	3.97	106	318	118.21	15.68					34	14.3	27.3	9.5	1.2	148.5	3.96	139.9	110.5	2		0.012	7.38	70	28	6.6
1908677	2021-06-23	2021-06-30	0	68	7	0	0	0	1	1	0	0	0	0	0	0	0	1	0	0	33	12.09	10.94	0.24	92	65	85.79	21.28	34.7	14	1.17	3.71	44.6	13.2	32.6	40.2	10.9	43	3.34	132.3	99.9	1.99		0.063
2287470	2021-06-25	2021-06-30	0	63	5	111	1	7	1	1	0	0	1	0	0	0	0	0	1	0		46.89	43.66	1.3	170	382		1.21	28.1	13.8	1.19	2.65	24.3	21.1	38.5	17.3	6.4	253.2	7.35	130.2	8.8	2.26	2180	0.076	7.28	123	8	7.2	33.95
2287493	2021-06-26	2021-06-29	0	66	3	10	1	0.5	0	0	0	0	0	0	0	0	1	0	0	0	33	12.35	11.84	0.24	117	69			30	11.1	0.89	9.27	44.6	27.3	20.2	13.6	5.6	60.6	3.58	136.9	102	2.13		4.39	7.56	49	35	1.4	10.28
2271679	2021-06-15	2021-06-29	1	64	14	0	0	0	1	0	0	0	0	0	0	0	0	0	0	0	33	25.73	23.81	0.95	103	360			31.4	15.9	1.34	6.8	27.5	17.9	32.1	10.2	2.4	243.2	3.33	137.3	104.8	2.08		0.012	7.37	74	36	1.8	18.72
2285774	2021-06-21	2021-06-29	1	60	8	178	1	1	0	1	0	0	0	0	0	0	0	1	1	0		12.37	7.65	2.41	104	217	192.43		31.6	12.6	1.03	7.57	40.3	8.1	19.6	10.7	3.2	104.7	3.82	142.4	114.4	1.72		1.07	7.36	66	27	5.3	9.25
2283463	2021-06-15	2021-07-02	0	72	17	0	0	0	0	0	0	0	0	0	1	0	0	0	0	0	33	7.8	6.66	0.57	123	201	20.17	0.43	28.7	12.4	1.02	4.89	137.2	40.3	40.1	15.2	4.8	61.4	4.08	142.1	107.1	2.29		0.012	7.49	67	35	1	4.12
2283952	2021-06-16	2021-07-02	0	69	16	0	0	0	1	1	0	0	0	0	0	0	0	0	0	0	33	19.05	16.44	1.13	135	47	109	19.53	27.6	13	1.12	6.93	15.2	23.9	26.2	11.7	2.7	58.2	3.99	141.8	113.9	1.96		0.01	7.47	65	29	1.7	18.52
2279704	2021-06-04	2021-07-02	0	58	28	665	1	480	0	0	0	0	0	0	0	0	0	0	0	0		10.17	9.43	0.18	138	120	22.06	0.74	41.1	19.9	1.71	0.61	1362.5	1978.5	32.7	20.3	5.9	94.4	3.8	136	90.8	1.8			7.4	65	68	1.8	11.5
2287608	2021-06-26	2021-07-06	0	60	10	0	0	0	0	1	0	0	0	0	0	0	0	0	0	0	33	21.91	16.01	3.5	133	100		7.82	32.9	13.6	1.13	3.36	41.4	22	38.3	15.1	5.3	203.5	5.8	129.1	92.5	1.52	2050	0.023	7.42	77	26	2	11.54
2289774	2021-07-01	2021-07-08	0	79	7	163	0	0	0	0	0	0	1	0	0	0	0	0	0	0	33	28.4	27.63	0.44	143	151		113.85	29.2	14.9	1.3	4.95	22.1	7.3	27.9	18.3	6.2	274.9	3.88	142.3	109.2	2.02	11800	0.075	7.46	55	17	8.3	31.62
2288392	2021-06-28	2021-07-09	1	19	11	0	0	0	0	0	0	0	0	0	0	0	0	1	0	0	33	7.82	6.72	0.79	59	254	222.29	39.45	25.7	12.8	1.05	6.58	6.4	11.8	31.5	4.6	0.7	268.3	5.13	136.1	102.8	2.42		0.01					8.98
2290058	2021-07-02	2021-07-13	0	63	11	0	0	0	0	0	0	0	0	0	1	0	0	0	0	0	33	2.74	2.64	0.05	137	20	217.01	36.29					29.7	81.5	31.7	20.2	6.9	65.5	3.87	140.5	105.6	2.06		0.012					5.99
2292179	2021-07-08	2021-07-15	0	59	7	0	0	0	0	0	0	0	0	0	0	0	0	0	0	0	33	14.02	13.38	0.23	142	109	86.14	69.71	27.5	12.7	1.04	2.78	284.9	173.5	38.8	26.9	8.7	146.2	4.09	138.8	101.7	2.12		0.012	7.42	85	31	4.2	20.13
2290868	2021-07-05	2021-07-16	0	65	11	70	0	0	0	0	0	0	0	0	0	0	0	0	0	0	33	8.29	6.55	0.89	164	60	224.7	64.36	28.5	10.8	1.9	6.33	54	67	34.8	59.1	30.1	96.5	3.7	139.8	104.1	2.05		0.051	7.49	118	31	1.2	7.31
2291011	2021-07-05	2021-07-16	0	63	11	0	0	0	1	1	0	0	0	0	0	0	1	0	0	0	33	15.11	13.2	1.02	95	131	191.23	7.56	30.3	13	1.13	6.33	33.7	19.5	35.9	21.4	3.3	277.5	5.5	131.3	101.8	2.1		0.015	7.4	89	27	1.2	8.32
1987180	2021-07-03	2021-07-16	0	66	13	0	0	0	0	0	0	0	1	0	1	0	0	0	0	0	33	14.63	13.87	0.3	134	110	9.39	1.17	29.3	12.3	1.07	4.8						85.8	3.77	138	102.6	2.19	1160	0.055					7.79
2292796	2021-07-09	2021-07-13	0	62	4	30	1	90	1	1	0	0	1	0	0	0	0	0	1	0		38.06	35.37	0.57	163	560	336.79	35.26	30.7	13.6	1.13	8.45	11.7	17.1	32.8	22.2	10.3	123.9	4.79	134.2	94.8	2.24	110	0.01	7.3	60	43	3.3	34.66
2291508	2021-07-06	2021-07-16	0	58	10	0	0	0	0	1	0	0	0	0	0	0	0	0	0	0	33	10.4	5.89	3.01	112	404	83.89	0.26	26.3	11.7	0.99	6.33	20.3	23.6	33.8	6.7	1.2	104.4	3.87	139.1	102.6	2.39							9.81
2292943	2021-07-09	2021-07-14	1	69	5	0	0	0	0	0	0	0	0	0	0	0	0	0	0	0	33	6.84	5.66	0.63	95	274	73.58	54.07	31.1	14.2	1.18	5.16	55	47.9	24.3	6.8	2.2	56.1	4.3	147.1	112.3	1.97							8.21
2288482	2021-06-29	2021-07-17	1	30	18	288	0	0	0	0	0	0	0	0	0	0	0	0	0	1	33	18.58	16.33	1.21	104	82	176.77	39.66					745.7	252.3	26.2	109.1	67.3	96.3	4.41	138.3	109.2	2.15	11200	0.01	7.54	76	24	2.2	11.99
2281662	2021-06-10	2021-07-17	0	61	37	450	1	450	1	1	0	0	0	0	0	0	0	0	1	0	33	14.48	13.45	0.22	129	248	456.1	5.46	33.1	12	0.98	10.81	10.4	8.6	26.9	7.4	2.2	163.9	5.18	135.1	105.1	2			7.25	79	40	1.2	14.06
1905249	2021-07-15	2021-07-16	1	71	1	22	1	9	1	0	0	0	1	0	0	0	0	0	1	0		29.8	28.01	1.23	140	413	19.42	29.7					70.9	62.4	41.4	11.6	4.2	457.2	4.06	143.5	105.6	1.61		0.031	7.43	61	19	4.7
2296268	2021-07-18	2021-07-18	0	59	1	26	1	2	1	0	0	0	0	0	0	0	0	0	1	0		18.43	15.88	1.12	149	261	6.31	5.14	24.3	12.7	1.04	5.67	123.4	86.5	41.9	11.6	4.1	91.4	3.83	137.3	99.4	1.98		0.932
2294375	2021-07-13	2021-07-20	0	54	7	166	0	0	0	0	0	0	0	0	0	0	0	0	0	0	33	16.11	13.89	0.61	94	115	174.51	48.35	27.6	12.9	1.06	6.43	34.8	26	31.9	14.6	4.6	146.1	4.27	140.6	112.2	2.24		0.023	7.41	119	31	0.5	11.65
2297786	2021-07-21	2021-07-25	0	72	4	0	0	0	1	0	0	0	1	0	0	0	0	0	0	0	33	24.4	23.25	0.43	122	48	74.6	50.29	26.8	14	1.18	4.8	19.2	23.4	29.6	22.3	10	319.4	5.37	138.7	109.9	1.92		0.036	7.39	88	30	1.5	20.92
2297269	2021-07-20	2021-07-24	0	40	4	88	0	0	0	0	0	1	0	0	0	0	1	0	1	0	33	8.56	8.06	0.18	129	147	178.31	68.56	33.2	15.7	1.33	3.41	64	35.9	34.9	10.5	2.2	350.5	4.97	137.3	101.3	2.11		0.01	7.45	65	31	2	4.94
2296308	2021-07-18	2021-07-26	1	62	8	185	0	0	1	1	0	0	0	0	0	0	0	0	0	1	33	13.21	11.06	1.36	117	176	91.11	11.84	25.8	12.2	1	4.34	1046.2	850	34.9	73.9	50.3	327.1	4.4	140	101.8	2.12		0.012					8.91
795015	2021-07-19	2021-07-23	0	45	4	93	0	0	1	1	0	0	0	0	0	0	0	0	0	0	33	5.38	3.7	1.21	122	122	96.37	1.58	28.7	9.5	0.75	3.04							3.11	128.7	99.7	1.88			7.48	89	24	0.9	5.85
1486905	2021-07-07	2021-07-25	0	44	18	0	0	0	0	1	0	0	0	0	0	0	0	0	0	0	33	7.53	5.98	0.87	124	100							23.5	21.9	29.6	9.9	2.5	62.8	4.1	138.4	104	2.01							5.13
2296321	2021-07-19	2021-07-24	0	88	5	0	0	0	0	0	0	0	0	0	0	0	0	0	0	0	33	12.15	11.55	0.19	135	31	138.9	14.82	35.1	17.1	1.46	5.44	155.2	78.3	26.2	163.4	94.2	240.6	4.37	140.9	110.4	1.94		0.237	7.38	177	25	2.9	9.93
2140292	2021-07-19	2021-07-25	1	78	6	0	0	0	1	1	0	0	1	0	0	0	0	0	0	0	33	10.44	9.17	0.65	142	204	5.58	0.21					17.4	10.5	41	11.4	2.2	59.8	3.89	152.5	112.7	2.32		0.075					20.2
2295946	2021-07-17	2021-07-26	1	68	9	214	0	0	1	0	1	0	1	0	1	0	0	0	0	0	33	11.69	10.69	0.37	124	82	296.92	67.78					35.6	25.2	30.6	21.4	10.2	67.1	2.63	146.6	110.2	2.08		0.01					7.95
2295577	2021-07-16	2021-07-28	0	66	12	0	0	0	0	0	0	0	0	0	0	0	0	0	0	0	33	10.89	7.78	1.97	132	148	116.79	3.42					25.9	27.1	34.3	13.8	3.6	64.5	3.5	139.6	108.7	2.08		0.01	7.48	90	31	1	11.8
2297260	2021-07-20	2021-07-28	1	63	8	0	0	0	1	0	0	0	0	0	0	0	0	0	0	0	33	8.93	7.7	0.74	59	102	59.2	1.21	26.2	13	1.07	3.87	12.4	1.4	25.8	12.5	3.6	209.8	3.79	129	97	1.83		0.055	7.45	96	32	0.8
2292894	2021-07-09	2021-07-29	0	55	20	0	0	0	1	0	0	0	0	0	0	0	0	0	0	0	33	13.97	12.9	0.65	149	191	268.58	59.74					97.2	53.3	39.3	31.8	12.7	174.2	2.79	139.5	93	1.97		0.01	7.46	93	34	2.4	9.57
2298667	2021-07-24	2021-07-28	1	85	4	98	0	0	0	0	0	0	0	0	0	0	0	0	0	0	33	39.92	38.19	1.05	107	70	93.76	74.25	127.3	12.9	1.06	4.81	44.5	65.7	28.8	2.4	1.6	415.9	3.96	35.6	101.9	1.86	35000	0.045					4.11
2298979	2021-07-25	2021-07-28	0	22	3	0	0	0	0	0	0	0	0	0	0	0	0	0	0	0	33	6	4.4	0.96	139	79	192.84	1.01	35.6	13.7	1.14	5.91	17	9.2	45.8	33	8	74.3	3.5	133.4	92.3	2.25		0.01
2297609	2021-07-21	2021-07-30	1	54	9	0	0	0	1	0	0	0	0	0	0	0	0	0	0	0	33	15.72	15.03	0.52	113	71	234.87	21.6	35.8	14.9	1.25	4.34	71.4	56.8	32.4	59.4	18.9	118.2	3.03	143.6	105.5	1.8	2230	0.081					10.88
2053524	2021-07-20	2021-07-29	1	78	9	238	0	0	0	1	0	0	0	0	0	0	0	0	0	0	33						124.17	0.57	24.8	12.2	1	4.04	35.2	21	29.3	13.6	3	75.9	3.04	148	111.6	1.9	2800	0.569	7.41	73	41	1.9	11.93
2299630	2021-07-27	2021-07-27	1	52	1	40	1	14	0	0	0	0	0	0	0	0	0	0	1	0		16.32	10.51	3.71	112	29	2.44	23.32	32	17.1	1.46	1.87	218.1	112	37.5	20.8	10.7	218	2.94	130	98.9	1.94	1020	8.6	7.3	83	30	4.4
2300731	2021-07-29	2021-07-30	0	67	2	49	0	0	0	1	0	0	0	0	0	1	0	0	1	0		3.85	3.49	0.08	128	22	239.4	14.34	27.2	14.1	1.17	5.91	29	48.5	26	60.3	25.7	41.3	2.43	138.8	99.7	2.01	6310	0.089					8.69
2301351	2021-07-31	2021-07-31	0	34	1	37	1	11	0	0	0	0	0	0	0	0	0	0	1	0		0.78	0.31	0.44	150	18	117.4	178.99	39.2	17	1.45	2.61	179.5	56.8	32.4	22.6	7.4	132.5	3.79	133.2	98.2	1.85			7.27	95	43	4.6
1235243	2021-07-24	2021-08-04	1	78	11	0	0	0	1	0	0	0	0	0	0	0	0	0	0	0	33	21.07	18.29	1.96	100	269														2.95	138.2	103.8	1.83		7.48	64	35	0.9	15.14
2294644	2021-07-14	2021-08-01	0	71	18	0	0	0	1	1	0	0	1	0	0	0	0	0	0	0	33	15.66	13.32	0.73	145	31	202.49	17.9	29.7	12	0.98	4.68	282.9	536.3	29.7	24.2	10.6	119.1	4	140.9	109.3	1.9			7.46	70	28	2.3	11.46
2301540	2021-07-31	2021-08-03	0	83	3	66	1	65	0	1	0	0	1	0	0	0	0	0	1	0		15.18	13.84	0.84	164	203	32.4	0.11	22.1	13.5	1.14	5.22	18.9	15.6	37.7	26.6	5.9	100.9	4.36	140.8	102.5	2.25		0.01	7.46	81	28	1.5	25.88
2297341	2021-07-20	2021-08-02	0	82	13	0	0	0	1	1	0	0	1	0	0	0	0	0	0	0	33	9.87	8.79	0.56	117	168	60.87	25.9	28	13.2	1.09	5.67	34.6	33.8	26.7	10	2.9	60.3	4.9	134	103.8	2.11	4480	0.294	7.43	105	32	1.3	8.73
2237413	2021-07-09	2021-08-07	0	54	29	691	1	384	0	1	0	0	0	0	0	1	0	0	0	0	33	18.31	15.93	1.38	115	96			30	14	1.17	2.31	95.8	36.1	23.3	19.8	4.7	158.4	4.11	143	111.4	1.95		0.339	7.32	89	24	8.6	9.5
2301852	2021-08-02	2021-08-09	0	65	7	0	0	0	0	0	0	0	0	0	0	0	0	0	0	0	33	33.89	31.72	0.59	158	30		56.07	31.2	13.5	1.12	9.36	28	54.5	34	62.6	32.5	281	6.16	144.4	112	2.35	6530	0.012					28.54
2301492	2021-07-31	2021-08-09	0	66	9	0	0	0	0	0	0	0	0	0	0	0	0	0	0	0	33	15.31	14.58	0.4	141	129	87.81	23.68	24.3	14	1.17	4.04	197.4	187.6	36.6	96.3	68.7	108	3.21	146.1	110.2	2.25	1080	0.23	7.4	70	31	2.2	7.26
2298019	2021-07-22	2021-08-11	0	56	20	480	1	139	1	1	0	0	1	0	0	0	0	0	0	0	33	11.32	10.42	0.62	163	141	294.88	18.45	24.3	14.2	1.18	8.48	38.9	31.8	34.5	24.2	5.4	364.3	4.61	170.4	127.2	2.51	227	0.054	7.1	68	32	3.3	12.73
2302266	2021-08-02	2021-08-11	1	71	9	0	0	0	1	1	1	0	0	0	0	0	0	0	0	0	33	14.85	13.79	0.4	107	83	168.62	60.26	24.8	12	1	6.12	16.8	12.2	36.5	7	1.9	246.2	5.44	138.1	108.3	2.36	2680	0.012	7.4	94	28	1	13.58
1971740	2021-08-09	2021-08-10	1	71	1	21	1	12	1	0	1	0	0	0	0	0	0	0	1	0		30.25	29.28	0.61	124	179	294.17	37.06					88.4	61	29	17.3	8.5	115.2	3.6	134.1	100	2	5660	0.064	7.33	48	31	4.7	38.82
2305285	2021-08-10	2021-08-15	0	57	5	116	0	0	0	0	0	0	0	0	0	0	0	0	0	0	33	26.12	24.14	0.81	102	38	118.28	39.6	29.4	15.8	1.32	4.24	406.6	107.7	33.5	78.3	31.7	56.4	3.51	139.5	111.5	2.06		0.585	7.52	68	23	2.2	30.04
2304139	2021-08-07	2021-08-14	1	63	7	165	0	0	0	1	0	0	0	0	0	0	0	0	0	1	33	13.68	11.4	1.29	121	102	18.46	14.18	29.8	14.4	1.21	2.74	56.5	46.9	31.3	16.6	4.2	769.3	3.75	159.5	113.3	1.71		0.424	7.45	55	38	1.9	14.45
1255536	2021-08-11	2021-08-17	1	85	6	139	1	139	0	1	0	0	0	0	0	0	0	0	1	0		19.86	17.04	1.29	88	17	142.85	1.33	34	16.2	1.35	3.12	42.5	18.9	26.7	21.1	6.4	95.9	4.39	141.4	109.6	1.9	21000	0.124	7.39	115	36	1.1	22.57
2302713	2021-08-03	2021-08-19	1	59	16	0	0	0	1	1	0	0	0	0	0	0	0	0	0	0	33	16.23	14.58	0.89	116	5	82.34	35.01	36.8	14.9	1.25	4.12	97.4	94.3	24.2	79.6	55.6	131.6	5.1	136.8	102.8	1.98		0.01	7.42	68	33	2.2	9.29
2304352	2021-08-08	2021-08-18	1	80	10	0	0	0	1	0	0	0	1	0	0	0	0	0	0	0	33	12.17	10.76	0.88	130	139	155.85	27.75	29.1	12.6	1.05	6.18	139.2	268.5	28.8	35.2	12.2	45.6	3.63	143.4	109.1	2.06	437	0.037	7.46	59	34	0.7	11.11
1163665	2021-08-13	2021-08-18	1	73	5	0	0	0	0	1	1	0	0	0	0	0	0	0	0	0	33	8.81	6.51	1.23	96	144			26.5	11.9	0.99	5.73	25.4	14.9	30.8	7.8	1.7	119.2	3.9	138.6	103.3	2.03
2308011	2021-08-18	2021-08-19	1	66	1	16	1	1	0	1	0	0	1	0	0	0	0	0	0	0		19.37	17.91	0.6	117	63	276.45	73.17	36	18.6	1.55	4.22	17.6	8.4	30.2	11.7	2.6	224.2	3.9	133.6	99.3	2.17	10800	0.128	7.32	76	20	11.7
2305692	2021-08-12	2021-08-23	1	31	11	0	0	0	0	1	0	0	0	0	0	0	0	0	0	0	33	24.49	22.32	0.93	103	193	447.26	56.42	26.4	11.8	0.98	8.65	21.1	27.1	29.8	18.1	10.5	85.2	3.51	133.2	100	1.99		0.033	7.41	63	30	0.9	17.2
2155505	2021-08-10	2021-08-22	1	71	12	34	0	0	0	1	0	0	0	0	0	0	0	0	0	0	33	14.52	13.43	0.57	102	18	360.62	38.48	27.6	11.1	0.91	9.88	29.5	18.7	26.1	32.3	20.7	103.8	3.58	135.8	105.8	1.98		0.012	7.42	87	26	1.4	12.31
2296055	2021-08-07	2021-08-20	0	68	13	141	0	0	1	0	0	0	0	0	0	0	0	0	0	0	33	1.93	1.52	0.37	121	168	16.37	6.36	30.4	13.2	1.09	5.44	27.5	16.4	40	14.2	2.8	61.7	3.54	137.5	97.3	2.42		0.01					1.89
1439759	2021-08-22	2021-08-23	1	69	1	23h	0	0	1	1	0	0	0	0	0	0	0	0	0	0	33	10.05	8.11	1.15	122	203	279.23	26.45										85.6	3.8	134.5	99.4	2.12	445	0
2305924	2021-08-12	2021-08-23	1	67	11		0	0	0	0	0	0	0	0	0	0	0	0	0	0	33	30.05	27.96	1.01	135	37	107.71	84.16	34.3	17.6	1.47	2.15	49.5	25.1	30.6	17.5	3.8	182.2	4.6	141.1	110.3	1.98		2.78	7.36	60	29	3	33.58
2309661	2021-08-23	2021-08-30	1	47	7	0	0	0	0	0	0	0	0	0	0	0	0	0	0	0	33	4.67	2.83	1.39	87	227	33.11	1.03	29.7	11.8	0.94	4.94	11.1	10.5	33.3	4.8	1.2	46.5	3.11	139.2	103.5	2.04
2305680	2021-08-11	2021-08-24	1	46	13	-10	1	292	0	0	0	0	0	0	0	0	0	0	1	1		15.37	14.38	0.74	136	190			20.9	10.7	0.88	2.93	22.2	7.2	42.6	26.4	3.5	58.6	3.85	141.5	109.3	2.22		0					19.47
2308832	2021-08-20	2021-08-24	1	23	4	0	0	0	0	0	0	0	0	0	0	0	0	0	0	0	33	3.52	1.56	1.52	101	152	23.85	0.05	25.9	11.8	0.98	2.89	28.8	18.5	39.9	9.5	2.1	54.3	3.11	138.5	107.1	2.42	67.5	0	7.45	112	31	0.4
2301697	2021-08-01	2021-08-28	0	52	27	72	1	72	0	1	0	0	0	0	0	0	0	1	1	1	33	10.82	8.71	1.6	109	170	153.07	8.73	34.8	13.6	1.15	3.59	28.5	14.7	23.9	50.4	26.8	201.7	3.92	132.2	100.8	2.28		0.012	7.47	82	29	2	5.49
2308512	2021-08-19	2021-08-28	1	78	9	0	0	0	0	0	1	0	0	0	0	0	0	0	0	0	33	27.41	26.61	0.49	109	64			41	14.6	1.23	1.53	24.3	9.2	27.7	16.3	5.4	199.1	4.11	127.4	97	1.98		0.058
2308160	2021-08-19	2021-08-30	1	61	11	0	0	0	1	0	1	0	0	0	0	0	1	0	0	0	33	46.83	44.72	1.73	78	250	150.49	60.9	28.7	13.6	1.13	6.48	14.9	27.2	25.2	16	6.4	147	3.65	136.8	104.5	1.91			7.43	67	33	2	26.08
2301771	2021-08-01	2021-08-30	1	54	29	0	0	0	1	0	0	0	0	0	1	0	0	0	0	0	33	10.54	8.94	0.85	91	153	271.63	1.98	33.1	14	1.17	7.91	16.8	6.9	31.5	16.8	4.3	69.9	3.94	134	99.4	2.19		0	7.47	74	24	1	9.12
2304746	2021-08-09	2021-08-31	0	58	22	0	0	0	1	1	0	0	1	0	0	0	0	0	0	0	33	13.06	11.46	0.95	147	235	257.76	0.44	22.8	13.5	1.14	8.09						60.3	4.43	130.3	95.3	2.23	109	0					11.34
2312351	2021-08-31	2021-09-03	1	72	3	2	0	0	0	0	0	0	0	0	0	0	0	0	0	0	33	25.14	22.7	1.09	71	38			35.8	13.8	1.15	1.09	559.9	170.2	18.2	16.9	7.2	72.5	3.45	124.6	98.1	1.71		0.547	7.47	77	25	2.9	32.62
2312085	2021-08-30	2021-08-31	0	50	1	-8	0	0	0	1	0	0	0	0	0	0	0	0	1	0	33	0.12	0.02	0.09	96	4	260.8		51.8	21.1	1.77	5.08	19.9	71.5	23	26.2	15.9	295.6	4.51	135.5	111.8	1.85		0	7.22	123	13	1.3	0.04
2309311	2021-08-23	2021-09-01	1	27	9	3d	0	0	0	0	0	0	0	0	0	0	0	0	0	0	33	16.23	15.09	0.37	146	171	223.61	4.82	24.3	12	1	7.73	22.4	54.2	40.7	25.3	6	81.6	4.05	135.5	96.5	2.36		0.029	7.44	128	33	0.7	4.25
2307568	2021-08-17	2021-09-04	1	74	18	7d	1	3d	1	0	0	0	1	0	0	0	0	0	0	0	39	27.17	26.27	0.7	133	86	255.04	111.35	42.6	20.4	1.71	5.08	33.3	15.2	26.9	21.5	5.8	178.6	3.82	145	115.2	2.37	14300	0.436	7.29	61	27	7.4
2305302	2021-08-10	2021-09-03	0	58	24	0	0	0	0	0	0	0	0	0	0	0	0	0	0	1	33	11.3	10.44	0.58	161	106	63.02	4.49	30.5	49	4.3	2.1	133.6	6246.9	39.8	40.7	23.8	93.1	4.8	139.1	107.8	2.03	1140	1.06					13.58
2311919	2021-08-30	2021-09-04	1	47	5	0	0	0	0	0	0	0	0	0	0	0	0	0	0	0	33	41.2	38.87	1.37	111	31	215.9	48.7					101.6	92.3	26.9	10.2	5	207.7	3.77	139.2	108.3	1.65		0.013	7.3	61	37	2.8	32.65
2311031	2021-08-27	2021-09-03	1	70	7	0	0	0	1	1	0	0	0	0	0	0	1	0	0	0	33	13.32	11.67	0.97	93	29		93.74	34.2	16.5	1.38	6.33	24.3	10.5	28.8	25.1	11.2	220.4	3.35	139.2	102.6	1.94		0.098	7.48	79	25	2.5	13.22
2233587	2021-08-29	2021-09-07	0	58	9	2	1		1	0	0	0	1	0	0	0	0	0	0	0	33	25.76	24.98	0.5	130	110	274.15	342.15	27.3	15	1.26	5.22	36	39.5	23	35.2	20.5	481.1	3.35	136	101.9	1.83	35000	0.095	7.34	76	27	2.4	59.13
2310119	2021-08-24	2021-09-07	1	50	14		0	0	0	0	0	0	0	0	0	0	0	0	0	0	33	13.9	13.55	0.19	122	102	85.44	96.59	30	14.6	1.23	1.63	724.7	466.9	32.1	37.3	24.6	102.5	3.68	136.9	108.7	2.12		0.031	7.44	84	27	1.9	29.7
2314101	2021-09-05	2021-09-08	1	64	3	-12	0	0	1	1	0	0	0	0	0	0	0	0	0	0	33	5.93	4.19	1.14	112	124	96.17	87.62	21.1	10.8	0.89	4.68	33.2	24	34.3	8.4	1.7	66.2	3.27	137.9	103.2	2.1		0.073	7.58	134	27	0.7	5.19
2311350	2021-08-28	2021-09-08	1	54	11	0	0	0	0	0	0	0	0	0	0	0	0	0	0	0	33	13.17	11.16	1.43	91	151	288.36	170.86	29.7	12.9	1.08	8.87	18.5	12.1	24.6	8.1	1.9	309.2	4.06	133.4	102.5	1.88	20200	0.511	7.46	83	29	0.8	11.6
2315819	2021-09-10	2021-09-11	1	8	1	6	1	9	0	0	0	0	0	0	0	0	0	0	0	0	36	16.11	13.62	1.55	182	120	249.08	21.48	28.6	13.6	1.13	2.89	204.1	285.4	27.5	11.8	4.3	78.5	3.65	133.5	106.5	1.87			7.19	96	27	4.2	22.29
2308838	2021-08-20	2021-09-10	0	71	21	2d+2	0	0	0	0	0	0	0	0	0	0	0	0	0	0	33	8.3	7.35	0.77	81	105	90.16	0.16	30.2	14.4	1.21	5.47	33.4	31.2	26	18.6	5.4	39.4	2.79	133.9	97.9	1.99		0	7.49	64	34	0.9	8.22
2314074_21	2021-09-05	2021-09-12	1	66	7	0	0	0	1	1	0	0	0	0	0	0	0	0	0	0	33	24.7	22.22	1.11	93	297	278.21	5.21	32.1	14	1.18	7.18						212.9	5.12	133	96	2.2		0					15.64
2307732	2021-08-17	2021-09-09	1	79	23	-9	1	1.5	1	1	0	0	0	0	0	0	0	0	1	0	33	17.85	15.8	1.28	117	87	123.78	22.23	24.3	13.4	1.13	7.85	37.4	61.1	29.3	26.1	11.9	132.7	3.49	158.2	120.9	2.26	7250	7.12	7.4	47	35	1	17.69
2316147	2021-09-11	2021-09-13	0	63	9	5	0	0	0	0	0	0	0	0	0	0	0	0	0	0	33	24.33	21.56	1	156	115	20.56	17.05	27.9	27.3	2.32	2	13427	5533	44.7	47.8	15.7	217.1	5.83	133.4	92.1	2.14	14900	0.131	7.45	109	28	1.8	21.92
2308587	2021-08-20	2021-09-12	1	78	23	0	0	0	0	0	0	0	0	0	0	0	0	0	0	0	33	19.34	18.2	0.76	125	160	290.77	56.5	31.3	13	1.09	8.87	62.7	35.4	22.1	13.6	3.8	161.9	4	129.9	96.4	1.96		0.015	7.46	68	26	2.3	21.65
2316461	2021-09-12	2021-09-13	1	57	1	11	1	34	0	0	0	0	0	0	0	0	0	0	1	0	60	8.48	7.87	0.43	88	80	494.94	40.32	29.1	12.3	1.03	7.1	77.8	73.4	20.4	18.4	4.3	23.8	3.25	139.9	115.4	1.72	10500	0.807	7.54	68	30	2.2	11.35
2213047	2021-09-01	2021-09-14	0	76	13	0	0	0	1	0	0	0	0	0	0	0	0	0	0	0	33	6.28	5.89	0.31	143	108	52.81	6.89					28.4	22.8	36.2	37.1	6.6	88.1	4	135.7	103.3	2.17		0.087
1310259	2021-08-26	2021-09-12	1	64	17	0	1	30	0	0	0	0	0	0	0	0	0	1	1	0	33	24.22	21.04	1.78	142	152			31	18.1	1.51	8.04	31.5	14.1	29.6	42.1	17.7	28.2	3.98	137.4	96.5	2.07		0.83	7.41	74	29	2.6	25.79
2317882	2021-09-15	2021-09-17	1	69	2	0	0	0	1	0	0	0	0	0	0	0	0	0	0	0	33	12.71	11.56	0.47	146	90	252.04	266.09	30.9	14	1.18	4.93	32	17.4	34	21.7	9.1	267.5	3.26	137.6	98.8	2.09	25700	0.141	7.3	57	53	2.1	23
2313612	2021-09-03	2021-09-17	1	77	14	0	0	0	0	0	0	0	0	0	0	0	0	0	0	0	33	25.18	22.12	1.52	97	588	247.53	1.37	26.7	13.4	1.11	7.51	48.3	72.6	23.3	13.8	5.2						477	0
2318592	2021-09-18	2021-09-19	0	56	1	12	1	25	0	0	0	0	0	0	0	0	0	0	1	0		14.83	14.28	0.48	170	150	218.34	135.99	32	13.5	1.14	5.67	79.8	36.5	27.1	13.7	6.8	124.3	3.53	141.3	105.5	1.78		0.034	7.31	86	34	7.1	30.23
994015	2021-07-25	2021-09-18	0	63	55	2	1	1322	1	0	0	1	0	0	0	0	0	0	0	0		12.04	10.21	0.73	180	107	13.24	1.69	24.5	15	1.25	3.1	445.9	297.5	36.8	13.2	2.7	122.4	4.41	145.8	101.1	1.99	18400	0.437	7.31	79	72	3.2	12.42
2317340	2021-09-14	2021-09-17	1	40	3	-2	1	24	0	0	0	0	0	0	0	0	0	0	1	0	33	27.75	22.2	2.77	191	131	75.06		43.9	14.8	1.24	3.7	47.6	24.8	29.3	23.7	5.5	164.5	3.84	124.2	102.9	1.85		0.052	7.33	134	17	1.5	27.19
1997969	2021-09-18	2021-09-22	0	41	4	1h	0	0	0	0	0	0	0	0	1	0	0	0	1	0	33	20.34	19.23	0.36	91	310	123.64	2.78	22.7	13.7	1.15	5.08	21.7	13.7	31	13.5	3.6	94.3	2.71	134.8	95.7	3.76		0.043	7.45	109	34	3	17.48
2128938	2021-09-16	2021-09-21	0	62	5	0	0	0	0	0	0	0	0	0	0	0	0	0	0	0	33	28.01	26.99	0.34	104	210	215.36	185.37	29.6	13.9	1.16	6.76	31.7	49	33.5	53.1	26.9	219.2	4.15	135.2	103.5	2.13		1.2					10.57
2315282	2021-09-08	2021-09-21	0	73	13	0	0	0	0	0	0	0	0	0	0	0	0	0	0	0	33	7.29	7.05	0.15	125	92	174.02	18.38	25	12.8	1.04	5.22	90.6	32.1	40.6	37.8	12	96.4	3.07	138.4	108.7	1.98	740	0.044	7.52	60	26	1.6
2318577	2021-09-18	2021-09-20	0	58	2	0	0	0	0	0	0	0	0	0	0	0	0	0	0	0	33	11.52	9.64	1.01	137	52	132.16	112.96	27.4	11.6	0.96	4.81	118.9	61	37.3	23.9	6.7	79.1	3.5	139.1	105.1	2.23
2318863	2021-09-19	2021-09-22	0	63	3	8	1	10	0	0	0	0	0	0	0	0	0	0	1	1	33	4.17	2.92	1.03	106	28	175.97	18.51	32.9	14.9	1.25	0.86	259.3	131.9	25.5	284.9	168.4	1220.5	5.02	129.4	98.9	1.44	30300	3.07	7.29	68	12	1.2	3.62
2312555	2021-08-31	2021-09-20	1	84	20	-1	1	18d+48h	1	0	0	0	1	0	1	0	0	0	1	1	70	13.61	13.24	0.24	118	245	24.48	19.72					922.3	453.6	38	42.9	25.4	69.6	3.05	145.9	108.3	2.11		0.265	7.3	53	37	7	20.56
2318572	2021-09-17	2021-09-26	1	61	9	0	0	0	0	1	0	0	0	0	0	0	0	0	0	1	33	10.48	9.99	0.27	102	60	258.78	341.89	33	13.8	1.15	10.14	25.7	20.1	27.1	13.1	3.6	618.9	3.25	127.1	96.8	1.77	2370	0
2319411	2021-09-21	2021-09-24	1	67	3	-3	0	0	0	0	0	0	0	0	0	0	0	0	0	0	33	24.9	23.04	0.49	167	90		3.54	47.4	42.1	3.67	1.07	875.7	84.8	36.9	80.7	44.8	139.2	6.62	139.1	101	2.15		0.036	7.21	51	35	9.7	31.03
1752721	2021-09-03	2021-09-25	1	74	22	-7	0	0	1	0	0	0	1	0	0	0	0	0	0	0	33	13.05	11.38	1.15	111	250	70.12	0.7	28.8	12.8	1.07	4.24	11	6.5	33.3	16.1	3.8	45.5	3.58	136.7	99.7	2.12	1110	0.026	7.45	58	38	3.1	18.96
2318589	2021-09-18	2021-09-25	1	69	7	9	1	80	0	1	0	0	0	0	0	0	0	0	0		33	3.52	3.27	0.13	103	65	503.18	279.98	31.2	13.2	1.09	12.65	67.9	32.8	23.6	32.1	22.7	379.5	3.14	137.4	94.7	1.59	30900	12.5	7.32	53	48	1.9	21.15
2316362	2021-09-12	2021-09-26	0	59	14	0	0	0	0	0	0	0	0	0	0	0	0	0	0	0	33	32.12	30.15	0.87	115	176	221.15	10.41	30.3	16.9	1.41	7.91	76.7	59.4	23.4	283.7	214.4	257.8	4.15	134.9	99.1	1.9	364		7.43	97	27	1.2	29.77
1379166	2021-09-24	2021-09-29	1	77	5	0	0	0	1	0	0	0	0	0	0	0	0	0	0	0	33	4.44	3.48	0.53	92	63	137.56	30.69					18.3	9.5	30.3	9.5	2.6	90.3	3.91	139.3	108.8	2.08
2321597	2021-09-27	2021-10-02	1	38	5	5d	1	42	0	0	0	0	0	0	1	0	0	0	1	0		8.77	4.91	3.09	95	228	126.69	0.09	25.2	15.6	1.31	6.66	53.2	50.4	38.6	15.2	3.6	53.3	3.9	156.2	120.2	2.19		0	7.44	79	29	2	13
2321659	2021-09-27	2021-10-06	0	51	9	5d-6h	0	0	0	0	0	0	0	0	0	0	0	0	0	0	33	17.53	15.96	0.84	74	63		111.05	29.7	13.1	1.09	4.02	26.7	39.5	28.9	16.6	3.9	58.2	4.28	140.4	108	1.9		0.022	7.45	70	34	1.6	19.25
2320343	2021-09-23	2021-10-01	1	79	8	0	0	0	1	0	0	0	0	0	0	0	0	0	0	0	33	10.31	9.08	0.47	118	97	54.01	0.16					14.7	11.4	29.9	26.3	8.5	113.5	3.54	137.3	101.8	2.16	931	0
2263388	2021-09-26	2021-10-03	1	80	7	40	1	40	1	0	0	0	0	0	1	0	0	0	0	0	33	15.84	14.55	0.8	142	127	134.13	171.33	29.9	14.3	1.2	6.66	301	148.2	33.2	13.2	3.8	89	3.03	141.7	106.6	2.04	5060	0.199	7.46	78	36	1	10.44
2317509	2021-09-30	2021-10-03	1	71	3	0	0	0	0	0	0	0	0	0	0	0	0	0	0	0	33	9.05	0.82	0.1	89	118	180.26	2.76	23	13	1.09	5.91	90	68.2	24.7	95.4	57.9	70.8	3.82	141.9	110.1	2.25		0					7.62
2324538	2021-10-08	2021-10-09	1	50	1	-11	0	0	1	1	0	0	0	0	0	0	0	0	1	0	33	15.13	14.45	0.42	126	9	433.96	245.07	29.8	15.7	1.38	7.4	26.9	12.9	26.8	14.5	6.4	483.8	3.44	128	97.1	1.91		0.031	7.33	68	31	3	17.93
2323577	2021-10-07	2021-10-08	0	60	1	14	1	40	0	0	0	0	0	0	0	0	0	0	1	0	33	1.75	0.95	0.69	105	39	350.44	19.72	37.5	16.5	1.38	6.46	143.7	26.9	23.5	26.7	12.1	101.1	3.39	146.7	118.4	2.03		0.034	7.36	44	41	2.1	2.1
2161066	2021-10-03	2021-10-08	1	66	5	3	0	0	1	0	0	0	0	0	1	0	0	0	0	1	33	25.74	23.84	0.64	106	15	254.43		28.4	13	1.07	5.44	54.9	51.1	24.9	19.1	7.9	594.5	3.85	125.7	94.9	1.96		0	7.37	81	28	0.9	15.75
2323313	2021-10-05	2021-10-06	0	50	1	-13	1	5	0	0	0	0	0	0	0	0	0	0	1	0		12.75	11.36	0.63	160	49	243.86	23.45	27.4	14.1	1.19	9.13	34.4	104	35.9	32.7	15.6	96.5	4.17	143	111.3	2.44		0.038	7.3	113	11	2
2322418	2021-09-30	2021-10-09	1	56	9	0	0	0	0	1	0	0	0	0	0	0	0	0	0	0	33	6.63	5.67	0.45	120	90	294.66	25.56	28.3	12	0.96	1.03	34.3	37.2	29.3	8	2.2	41.3	3.46	136.8	105.3	1.98		0.014
2326050	2021-10-11	2021-10-12	0	42	1	-5	1	17	0	0	0	0	0	0	0	1	0	0	1	0		22.49	21.36	0.6	122	50		8.86	44.3	22.5	2.04	2.79	61.9	39.6	28.1	59.7	16.4	109	123.81	123.3	99.5	1.85		0	7.2	46	34	6.2	57.09
2326860	2021-10-13	2021-10-14	1	80	1	8	1	31	1	1	0	0	1	0	0	0	0	0	1	0	33	15.77	13.62	1.22	125	272	234.25		21.7	14.9	1.31	9.36	32.5	15.5	32.7	15.6	4.6	131.3	5.96	135.8	103	2.05	35000	7.15	7.45	75	23	2	18.02
2322588	2021-10-01	2021-10-13	0	49	12	3d-8h	0	0	0	1	0	0	0	0	0	0	0	0	0	0	33	18.3	16.14	1.46	136	20	125.36	12.15	31.2	14.4	1.21	3.78	19.6	108	23.7	97.5	40.3	44.1	4.4	127.6	97.6	2.03		0	7.46	76	31	1.4	12.04
2324537	2021-10-08	2021-10-14	1	64	9	0	0	0	0	0	0	0	0	0	0	0	0	1	0	0	33	2.66	2.03	0.48	66	37	73.15	31.68	25.6	12.8	1.13	1.36	131	20.6	26.5	15.7	5.9	60.5	4.05	122.7	93.8	2.02	1810	0.022					3.39
2323517	2021-10-06	2021-10-13	0	50	7	0	0	0	1	1	0	0	1	0	0	0	0	0	0	0	33	9.54	7.6	1.14	92	401	4.69	0.13	23.3	12.4	1.04	3.15	10.2	16.1	32.5	8	2.1	61.8	4.3	127.1	92.4	2.21		0
2326604	2021-10-13	2021-10-20	0	64	7	21	1	7d	1	1	0	0	1	0	0	0	0	0	1	0	75	24.19	23.54	0.31	162	115	121.02	132.48	33.1	17.6	1.54	1.72	302	263	31.3	61.7	39.6	334.9	3.39	146.1	114.5	2.21	9410	0.177	7.4	99	18	3.9	37.52
2328354	2021-10-17	2021-10-20	1	63	3	10	0	0	0	0	0	0	0	0	0	0	1	0	1	0	33	0.34	0.01	0.29	78	229	205.45	11.07	26	13.1	1.15	8.43	5.3	4	38.1	14.3	3.5	513.3	4.45	131.3	106.7	1.78		0.013					0.28
2324549	2021-10-09	2021-10-20	0	53	11	3+2	0	0	0	1	0	0	0	0	0	0	0	0	0	0	33	14.09	12.9	0.7	100	31	217.61	34.09	26.5	12.5	1.07	6.75	28.2	24.9	21.9	18.7	7.2	63.4	2.63	132.9	108.4	1.79		0.059	7.5	64	25	1.2	14.07
2329522	2021-10-19	2021-10-20	0	56	1	1	0	0	0	0	0	0	0	0	1	0	0	0	1	0	33	20.3	19.7	0.23	86	13	10.35	33.51	44.7	23.2	2.08	2.04	340.6	64.5	25.4	42.3	13.6	251.5	3.91	133.8	104.5	2			7.56	97	16	5.9	12.21
2324570	2021-10-09	2021-10-22	0	81	13	1	1	12d+15h	0	1	0	0	1	0	0	0	0	0	1	0	33	15.94	14.45	0.96	139	299	44.88	1.66	30.1	15.2	1.34	6.46	44.3	13.3	32	35.6	9.9	60.2	4.8	134.9	101.4	2.24	495	0.114	7.43	103	36	1.8	16.7
2325995	2021-10-11	2021-10-23	0	61	12	0	0	0	0	0	0	0	0	0	0	0	0	0	0	0	33	11.02	10.28	0.29	141	157	300.62	22.79	25.3	11.7	1.01	9.36						97.4	4.41	129.7	102.1	2.11			7.36	66	25	1.6
2330517	2021-10-21	2021-10-24	0	56	3	-9	0	0	1	0	0	0	0	0	0	0	0	0	0	0	41	7.69	6.21	0.77	93	57			27.7	13	1.15	6.18	84.2	49.7	26.7	13	5.1	214.4	4.68	147	111.2	2.09		0.047	7.49	188	40	0.9	6.4
2329609	2021-10-20	2021-10-23	0	86	3	72	1	60	1	0	0	0	0	0	0	0	0	0	1	0		10.04	9.38	0.21	127	211			28	11.7	1.03	2.49	18.7	10.2	39.7	20.7	3.8	57.2	4.11	138.8	100.5	2.31		0	7.14	137	60	8.3	9.57
2330978	2021-10-23	2021-10-28	1	78	5	0	0	0	0	0	0	0	0	0	0	0	0	0	0	0	33	15.09	12.72	1.31	106	475	171.91	0.56	24.9	12.4	1.09	8.68	17.9	17.5	25.6	12.4	3.4	104	3	139.5	103.8	1.97	683	0	7.55	96	31	0.7	12.01
2330507	2021-10-21	2021-10-28	1	77	7	16h	0	0	1	1	0	0	0	0	0	0	0	0	0	0	33	16.14	14.62	0.61	144	270	80.71	5.23					26.6	20.4	36.9	14.6	4.5	73.6	4.71	133	98.4	2.24		0.031					8.96
2327538	2021-10-15	2021-10-29	0	42	14	0	0	0	0	0	0	0	0	0	0	0	0	0	0	0	33	12.59	11.29	0.9	116	140	152.26	1.12	24.8	12.9	1.14	4.43	67	114.5	21.2	26.2	10.5	81.4	4.45	133	100	1.99		0	7.51	67	37	1.7
2140228	2021-10-14	2021-10-30	0	81	16	384	1	188	0	0	0	0	0	0	0	0	0	0	1	0	33	8.52	7.2	0.48	61	257	32.71	0.41	22.4	13.2	1.15	3.52	18.1	12.7	28.5	14.2	3.3	66	4.75	137.6	108.1	1.94	1030	0.017					9.51
2166194	2021-10-27	2021-10-28	0	77	1	-1	1	22	1	0	0	0	0	0	0	0	0	0	1	0		16.44	12.69	2.13	95	611			24.8	15.6	1.38	5.73	78.7	21.8	23.3	6	0.9	245.1	7.56	145.5	115.3	2.1			7.29	81	38	2.4	14.89
2331372	2021-10-24	2021-10-30	0	86	6	-5	2	4	1	1	0	0	0	0	0	0	0	0	1	0	33	23.63	21.79	0.37	74	160	131.8	3.32	26.5	13.6	1.2	3.28	25	12.3	25.4	23.5	6.6	79.7	4.5	134.4	101.5	2.07		0.179	7.45	202	35	1	29.54
2332119_21	2021-10-26	2021-11-04	1	41	9	0	0	0	1	1	0	0	0	0	0	0	0	0	0	0	33	40.62	38.36	1	79	207	300.51	126.99	31.7	13.8	1.22	4.14	60.6	49.5	27.7	28.6	14.9	206.3	4.39	130.7	102	1.77	14300	0.1	7.42	75	27	2.1	33.41
2332666	2021-10-27	2021-11-05	1	54	9		0	0	1	0	0	0	0	0	0	0	0	0	0	0	33	16.38	14.14	1.27	137	110	233.5	39.9	23.8	13	1.16	6.66	41.9	39.2	33.5	16.2	5	53.7	3.13	135.1	103.9	2.13			7.44	78	30	0.6	10.91
2336857	2021-11-05	2021-11-09	0	71	4		0	0	0	0	0	0	0	0	0	0	0	0	0	0	33	8.76	8.38	0.29	138	111	23.34	98.28	29.2	14.6	1.25	4.67	670.7	106.8	35.5	32.6	12.5	179	3.68	137.6	102.7	2.25		0.039	7.44	92	31	2.7	20.03
2324183	2021-10-08	2021-11-13	0	24	36		0	0	0	0	0	0	0	0	0	0	0	0	0	0	33	20.92	16.57	2.32	167	138		2.17	25.4	25.1	2.13	2.06	6868.6	3729.9	32.1	45.9	15.6	127.1	5.22	129.2	96.1	2.01			7.41	48	37	6.8	18.85
2339099	2021-11-10	2021-11-13	0	50	3	-3	1	14.5	0	0	0	0	0	0	0	0	0	0	0	1	33	22.57	21.51	0.57	133	31	156.14	144.28	61.4	29.7	2.67	0.79	6401	1858	26.6	43.3	29.7	435.2	4.26	137.2	105.8	1.53	35000	0.2	7.27	88	27	5.9	31.03
2337372	2021-11-06	2021-11-15	1	71	9		0	0	1	0	0	0	0	0	0	0	0	0	0	0	33	11.33	10.13	0.7	139	176	113.12	88.55	25.9	13	1.11	4.93	21.4	10	37.1	15.3	2.7	120.5	2.69	141	108.2	2.3		0.093	7.44	91	28	2.1	16.3
2338172	2021-11-08	2021-11-15	1	70	7	0	0	0	0	0	0	0	0	0	0	0	0	0	0	0	33		2.94	2.26	98	20	37.57	0.34	29.7	13	1.17	4.02	46.1	20.8	28.1	15.4	4.8	53.2	3.41	132	102.6	2.16	664	0					2.13
2335884	2021-11-03	2021-11-16	1	40	13		0	0	0	1	0	0	0	0	0	0	0	0	0	0	33	15.33	12.87	1.37	93	173	40.93	15.12	26.1	28.2	2.45	4.8	19.7	13	33.1	8.4	2.6	397	3.25	151	115.8	2.35	1670	0.053	7.56	79	23	2.4	12.14
2334641	2021-10-31	2021-11-18	0	62	18	-8	0	0	1	1	0	0	1	0	0	0	0	0	0	0	33	10.41	9.57	0.51	122	118	216.36	7.03	29.2	13.3	1.17	6.46	53.8	24.6	28.8	21.8	5.3	118.5	3.39	129.6	97.5	2.04	11800	0.89	7.45	92	32	3.9	8.46
2336761	2021-11-04	2021-11-18	0	49	14	0	0	0	1	1	0	0	0	0	0	0	0	0	0	0	33	10	8.75	0.9	149	58	295.85	76.63	24.5	11.9	1.04	12.04	52.5	86.9	40.1	23.9	9.5	210.6	3.48	135.9	91.8	2.36		0					13.39
2336772	2021-11-05	2021-11-17	1	72	12		0	0	0	0	0	0	0	0	0	0	0	0	0	0	33	18.56	16.91	0.88	145	80	284.49	142.24	32.9	17	1.45	5.67	32.4	22.7	36.6	46.6	9.6	269.1	3.47	131.5	95.4	2.18	11800	0.488	7.41	63	24	4.9	13.81
2340305	2021-11-13	2021-11-18	0	72	12		0	0	0	0	0	0	0	0	0	0	0	0	0	0	33	18.56	16.91	0.88	145	80	287.49	142.24	32.9	17	1.45	5.67	32.4	22.7	36.6	46.6	9.6	269.1	3.47	131.5	95.4	2.18	11800	0.488	7.41	63	24	4.9	13.81
2340030	2021-11-16	2021-11-20	0	49	4	0	0	0	0	0	0	0	0	0	0	0	0	0	0	0	33	25.27	21.52	2.11	120	255	252.42	2.38	30.5	12.3	1.07	7.73	21.4	8.7	35.1	22.5	6.4	108.1	3.53	134.6	98.4	2.09		0	7.48	89	35	0.4	11.92
2341150	2021-11-15	2021-11-21	1	92	6	0	0	0	1	0	0	1	0	0	0	0	0	0	0	0	33	35.82	33.59	0.55	126	240	102.99	48.41					21.2	15.1	29.6	16	4.3	146.6	3.92	135.7	99.3	2.08	13200	0.24	7.44	84	44	1.4	30.22
2343294	2021-11-20	2021-11-27	1	61	7	-6	0	0	0	1	0	0	0	0	0	0	0	0	1	0	33	0.31	0.15	0.15	72	13	128.14	0.2	32.8	13.9	1.24	3.75	51.2	22.3	23.1	58.9	26.4	84.9	3.49	135.2	104.8	1.9		0.012	7.51	80	29	1.6	0.19
2339948	2021-11-12	2021-11-25	1	56	13	0	0	0	0	1	0	0	0	0	0	0	0	0	0	0	33	33.69	30.62	1.62	98	640	266.42	0.74	26.2	12.8	1.12	10.15	56.6	68.7	34.5	15.1	6.4	139.2	4.92	130	92.4	2.24		0	7.44	67	33	1.6	44.48
2340295	2021-11-13	2021-11-25	1	49	12		0	0	0	0	0	0	0	0	0	0	0	0	0	0	33	26.57	25.14	0.38	127	229	241.33	92.6	36.2	17.2	1.53	4.67	30.2	17.5	27.4	13.6	5.1	167.2	3.88	133.7	106	2.02			7.44	79	30	2.4	23.61
2342526	2021-11-18	2021-11-26	0	48	8		0	0	0	1	0	0	0	0	0	0	0	0	0	0	33	6.05	5.73	0.19	165	248	20.39	76.2	24.5	12.3	1.03	3.44	19.7	12.4	44.7	9.8	2.7	189.7	4.04	136.7	106.5	2.46		0.017	7.38	76	22	3.6	14.89
2345650	2021-11-26	2021-12-01	0	70	5	120	0	0	1	1	1	0	1	0	0	0	0	0	1	0	33	4.03	3.76	0.14	112	74	122.21	0.63	66	13.9	1.22	1.35	132.8	41.8	25.5	33	16.7	85.5	3.46	124	93.2	1.79	492	0.046	7.44	66	33	2.5	2.52
2347062	2021-11-29	2021-12-04	1	72	5	0	0	0	1	1	0	0	0	0	0	0	0	0	0	0	33	18.14	16.7	0.83	71	253	138.91	5.29	21.2	11.7	1.03	6.36	16.4	20.6	24.8	88.5	45.5	72.6	3.98	128.6	101.1	1.98	1930	0	7.57	84	21	0.8
2345520	2021-11-26	2021-12-04	1	64	8		0	0	0	0	0	0	0	0	0	0	0	0	0	0	33	0.8	0.03	0.53	104	264	301.53	6.01	26	11.3	1.01	8.65	18.6	51.7	32.8	29.3	13.3	47.1	3.33	126.2	99.8	2		0	7.54	107	24	1.2	0.93
2345036	2021-11-25	2021-12-06	1	75	11		0	0	1	0	0	0	1	0	0	0	0	0	0	0	33	32.65	30.89	0.84	109	69	436.42	94.36	36.4	13.2	1.18	4.32	77.4	33.4	28	12.5	3.6	171.2	3.24	139	108.2	1.87	17800	0.09	7.44	80	34	1.3	27.85
2343256	2021-11-20	2021-12-04	0	67	14	0	0	0	1	1	1	0	0	0	0	0	0	0	0	0	33	11.54	8.86	1.69	153	90			22.1	14.1	1.2	4.32						89	4.47	156.1	119.6	2.59		0	7.37	120	18	1.3	11.54
2214419	2021-11-27	2021-12-07	1	67	10	0	0	0	1	1	0	0	0	0	0	0	0	0	0	0	33	8.18	7.56	0.31	83	74	248.39	92.05	29.8	13.1	1.12	2.9	16.4	10	37.7	8.3	1.6	381.8	4.95	134.7	100.6	2.06		0.028	7.47	63	26	2.9	14.38
2339403	2021-11-11	2021-12-09	0	67	28		0	0	0	1	0	0	0	0	0	0	0	0	0	0	33	9.43	8.67	0.44	102	326	207.92	2.65	25.2	11.8	1.06	5.47	28.7	20.4	20.1	48.9	27.5	55.4	4.44	135.4	104.1	1.94		0	7.51	61	34	0.9	7.64
2346393	2021-11-28	2021-12-08	0	52	10		0	0	0	1	0	0	0	0	0	0	0	0	0	0	33	25.59	23.04	1.17	138	139	158.98	37.77	27.4	14.4	1.28	5.79	10.2	31	31	10.3	3.5	187.1	3.61	149.5	117.7	2.32			7.22	130	15	1.3	15.74
2343558	2021-11-22	2021-12-10	1	61	18		0	0	1	0	1	0	0	0	0	0	0	0	0	0	33	4.67	4.05	0.5	125	33	274.41	83.17	25.9	13.5	1.16	8.87	232.9	172.7	28.8	43.6	27	146.8	2.89	135	104.7	1.85		0.036	7.45	70	27	2.9	8.06
2348548	2021-12-03	2021-12-13	0	60	10		0	0	0	0	0	0	0	0	0	0	0	0	0	0	33	8.21	7.51	0.32	78	74	76.31	1.12	28.2	13.2	1.18	6.02	11.7	9.4	23.8	10.6	2.3	68.3	4.75	135.3	106.1	1.95		0.022	7.45	110	38	0.6	6.55
2339988	2021-11-13	2021-12-13	0	65	30	79	1	79	1	1	1	0	0	0	0	0	0	0	1	0	33	6.75	5.56	0.37	68	269	15.17	0.21	20.6	11.8	1.04	2.28	10	4.2	34.5	7.5	1.8	243.8	4.44	154.4	121.4	2.41			7.4	71	36	1.3	4.86
2349526	2021-12-06	2021-12-13	0	77	7		0	0	1	0	1	0	0	0	0	0	0	0	0	0	33	21.36	20.31	0.68	106	66	190.24	38.77	33.6	15.9	1.39	5.67	51.4	28.4	34.4	14.4	6.1	129.7	3.72	140.1	114.9	1.89	5920	0.271	7.4	74	31	2	12.6
2347040	2021-11-29	2021-12-15	1	62	16	0	0	0	1	0	0	0	0	0	0	0	0	0	0	0	33	10.15	7.98	1.02	75	24		36.89	25.3	11.1	0.96	7.85	130	160.7	26.4	43.2	27.1	57.8	2.93	134.1	104.9	2.21	4600	0.046	7.51	94	31	2
2348041	2021-12-02	2021-12-14	0	80	12	7	1	270	1	0	0	0	1	0	0	0	0	0	1	0		10.46	5.84	3.77	210	177	35.19	0.2					32.7	22.9	40.3	12.7	2.6	180.1	4.34	137	99.6	2.27	17200	34.6	7.27	62	45	7.6	14.31
2344481	2021-11-23	2021-12-14	0	57	21		0	0	0	0	0	0	0	0	0	0	0	0	0	0	33	16.19	14.27	0.37	126	1	288.92	84.19	40.6	14.3	1.28	6.33	270.4	326.1	21.3	44.6	18.9	141.9	3.26	127.9	101.1	1.82	8960	0.26	7.45	50	23	4.6	26.97
2346071	2021-11-27	2021-12-16	0	59	19		0	0	0	0	0	0	0	0	0	0	0	0	0	0	33
2347845	2021-12-09	2021-12-17	1	49	8	0	0	0	0	0	0	0	0	0	1	0	0	0	0	0	33	9.48	8.29	0.68	103	67	38.71	31.52											3.66	135.7	102.3	2.05	297	0.128					6.8
2351071	2021-12-09	2021-12-18	1	76	9	0	0	0	0	0	1	0	0	0	0	0	0	0	0	0	33	16.18	14.52	0.91	97	156	254.32	3.73	26.1	10.8	0.93	4.8	24.6	21.8	22.7	16.1	6.7	51.1	3.26	133.8	100	1.79		0.027	7.48	112	31	0.7	17.62
2145290	2021-10-30	2021-12-19	1	80	50	6	1	1056	1	1	0	0	1	0	0	0	0	0	1	1	33	9.71	7.36	1.61	110	279			33.9	12.3	1.08	3.67	11.2	4.9	31.6	10.7	1.7	28	4.16	128.7	98.2	2.27		0	7.45	109	41	0.4
2350432	2021-12-07	2021-12-20	1	66	13	0	0	0	1	0	1	0	0	0	0	0	0	0	0	0	33	13.47	11.57	1.07	99	372	241.35	6.31	29.5	13.8	1.23	6.89	26.5	36.9	30.2	10.9	3.2	51.1	3.77	131.9	96.4	2.03		0	7.5	61	32	0.9	15.05
2346495	2021-11-29	2021-12-18	0	51	19	8	1	9d+148	0	0	0	0	0	0	0	0	0	0	1	1	33	7.12	6.52	0.41	127	114	253.73	161.12	29.3	11.6	1.02	9.86	32.9	32.3	26.6	37.5	16.1	595.9	4.09	131.6	97.3	1.97		0.276	7.36	63	28	1.9	14.58
2349769	2021-12-06	2021-12-22	1	29	16	106	1	106	0	0	0	0	0	0	0	0	0	0	0	0	33	6.11	5.24	0.3	120	161		4.12	21.4	10.9	0.94	2.89	45.4	23.6	33.7	20.4	5.3	45.3	3.71	138.5	103.3	2.1	410	0.016	7.41	52	43	1.2
2350571	2021-12-07	2021-12-20	1	48	13	7d	0	0	1	1	1	0	0	0	0	0	0	0	0	0	33	14.64	13.09	0.5	139	37	289.36	154.84	27.2	11.8	1.06	12.04	40.7	33	25.3	40.3	23.3	279.2	4.29	124.6	88.4	1.93		0	7.44	71	31	2	21.31
2354119	2021-12-15	2021-12-17	0	74	2	28	1	6	0	0	0	0	0	0	0	0	0	0	1	0		9.48	8.85	0.35	149	171	521.12	32.86	26.6	13.7	1.17	11.33	21.3	16.5	29.6	52.3	29.2	231.5	3.99	141.5	103.2	2.35	22700	0	7.3	128	41	2	4.7
2355252	2021-12-19	2021-12-20	1	64	1	7	1	1d+7	0	0	1	0	0	0	0	0	0	0	1	0	70	40.47	35.1	2.13	82	5	111.49	11.45	32.5	15.7	1.39	1.95	111	54.3	16	158.9	102.9	125.1	2.69	143.8	108.3	1.88		0.041	7.22	83	25	12.1	32.05
2352899	2021-12-13	2021-12-24	1	77	11	0	0	0	0	1	0	0	0	0	0	0	0	0	0	0	33	23.64	22.11	0.4	119	187	86.49	21.9	26	11.5	1.01	3.37	20.9	10.9	31.1	8.7	2.1	94.7	3.63	134.4	99	2.01		0	7.47	96	31	1.3	31.18
2352250	2021-12-12	2021-12-23	1	29	11	24	0	0	0	0	0	0	0	0	0	0	0	0	0	0	33	14.15	13.8	0.25	92	124	136.34	83.94	41.5	17.8	1.58	1.35	76.6	46	29.1	10.5	2.7	97.3	3.34	135.9	111.4	1.95	3020	0.475	7.42	73	25	1.6	24.3
2356574	2021-12-21	2021-12-22	0	68	1	-6	1	22	0	0	0	0	0	0	0	0	0	0	1	0		36.72	34.33	1.18	156	53	317.8	182.72	49.2	24.8	2.24	6.33	335.2	251.7	32.2	116.1	80.6	453	5.77	135.4	99.1	1.85		0.059	7.26	57	43	6.8	22.52
2358126	2021-12-25	2021-12-28	1	83	3	-7	1	15	0	0	0	0	0	0	0	0	0	0	1	0	33	24.86	22.77	1.31	171	150	21.9		24.3	12.5	1.12	3.84	76.3	42.6	47.6	33.1	7.2	77.5	4.34	147	108.2	2.43	4110	0.056	7.4	71.3	25.3	7.07	15.5
2347593	2021-12-01	2021-12-31	1	88	89	30	1	692	0	0	0	0	1	0	0	0	0	1	0	0	33	14.94	14.51	0.31	127	167	131.61	2.31	25.8	12.3	1.09	6.02	42.2	22.1	27.2	32.3	16.2	79.9	3.74	132.5	104.5	2.03		0.71	7.41	70	36	1.2	17.44
2359828	2021-12-29	2021-12-31	0	65	2	3	1	48	0	0	0	0	0	0	1	0	0	0	1	0	33	15.94	15.29	0.31	92	8			21.8	1.93	1.88	4.14	487	161.8	22.8	46.7	27.4	286.2	4.03	135.6	104.9	1.44			7.37	166	29	4.1
2283478	2021-12-22	2021-12-28	0	79	6	2	1	0.8	0	1	0	0	0	0	0	0	0	0	1	0	33		15.92	13.68	84	242	143.96	5.09	29.8	14.3	1.28	4.12	15.1	9.9	25.2	13.1	4	113	3.69	114.8	78.5	1.93	4160	0.017	7.51	65	39	0.9	10.58
2361261	2022-01-02	2022-01-03	1	55	1	0	0	0	1	0	0	0	0	0	0	0	0	0	1	0	33	16.72	16.21	0.27	101	23	118.12	80.34	25.3	11.7	10.2	3.41	18.2	10.1	23.8	15.4	4.5	160.5	6.18	133.2	109.3	1.84		0.269	7.42	69	33	0.5	9.65
2354783	2021-12-17	2021-12-30	0	69	13	0	0	0	0	1	0	0	0	0	0	0	0	1	0	0	33																								7.47	54	32	0.9	9.41
2358451	2021-12-26	2021-12-28	0	53	2	-6	1	42	0	0	0	0	0	0	0	0	0	0	1	0		6.08	5.69	0.17	120	45	122.22	38.09	45.5	12.4	1.11	5.9	113.7	25.4	19.6	49.9	31.5	107.7	3.08	136	101	1.87		0.098	7.4	56	40	2.8
2355248	2021-12-19	2021-12-31	1	65	12	0	0	0	0	1	0	0	0	0	0	0	0	0	0	0	33	18.39	17.4	0.35	98	158	256.4	3.48	29.5	13.4	1.2	4.8	7.4	7.5	25.7	8.7	2.7	49.6	2.54	138.5	107.9	2.18		0	7.38	70	27	0.9	15.48
2346323	2021-12-16	2021-12-30	0	59	14	0	0	0	0	0	0	0	0	0	0	0	0	0	0	0	33
2358194	2021-12-25	2021-12-31	1	58	6	0	0	0	1	0	0	0	0	0	1	0	0	0	0	0	33	21.63	18.88	0.81	119	168	45.28		23.2	10.6	0.84	4.12	21.3	15.5	45.7	8.3	1.6	53.1	4.29	140	100.3	2.47		0					18.35
2357600	2021-12-23	2022-01-04	1	73	12	0	0	0	1	1	1	0	1	0	0	0	0	0	0	0	33	7.51	6.41	0.61	113	150	497.27	8.87					49.3	41.1	30.8	29	13.9	147.3	3.94	136.1	94.3	2.19		0	7.53	52	32	1.6	7.11
2357057	2021-12-22	2022-01-03	1	63	12	0	0	0	0	1	0	0	0	0	1	0	0	0	0	0	33	28.25	26.11	1.04	88	676	111.01	0.45	30.9	13.3	1.12	7.38	22.8	18.5	29.2	15.3	4.2	87.1	4.76	133.7	98.8	2.18		0					21.98
2354480	2021-12-16	2021-12-30	0	52	14	0	0	0	0	0	0	0	0	0	0	0	0	0	0	0	33	15.72	13.7	0.65	136	123			26.2	13.1	1.12	8.65	100.3	145.5	29.9	48.1	24.1	77.4	3.23	133.2	98.6	2.04		0	7.55	73	27	1	16.93
2356441	2021-12-21	2022-01-02	1	42	12	5d+3h	0	0	1	1	0	0	0	0	0	0	0	0	0	1	33	14.28	13.04	0.57	119	112		54.3	16.7	37.1	15.2	6.02	43.4	17.5	25.8	25.9	16.5	357.7	2.97	139.9	111.7	1.94		1.44	7.22	94	13	9.5	7.54
2346933	2021-11-29	2021-12-30	1	67	31	0	0	0	0	0	0	0	0	0	0	0	0	0	0	0	33	21.31	18.48	1.8	85	241	225.78	4.26	27.5	12	0.99	6.75	17.7	11.6	19.3	10.9	3.9	51.9	3.56	134.7	102.2	1.96	1060	0	7.5	58	36	1.3	17.43
2360516	2021-12-31	2022-01-06	1	62	6	0	0	0	1	1	0	0	0	0	0	0	0	0	0	0	33	10.24	7.54	1.51	119	126	195.28	92.51	31.1	12.1	1.09	8.04	14.8	12.6	23.5	14.5	5.8	69.6	3.75	134.7	104.4	1.93	9760	0.346	7.38	72	35	1
2358308	2021-12-26	2022-01-03	1	36	8	0	0	0	0	0	0	0	0	0	0	0	0	0	0	1	33	31.42	29.36	1.19	131	146			21	10.8	0.86	3.37	18.1	18.1	42.1	10.6	2.1	97.1	3.71	138.2	108.2	2.3		0	7.31	161	35	2.8	30.89
2361619	2022-01-03	2022-01-08	0	48	5	0	0	0	0	0	0	0	0	0	0	0	0	0	0	0	33							182.54					59.9	32.1	32.4	25	7.9						994	0.241					8.72
2363149	2022-01-05	2022-01-07	1	67	2	-10	1	30	0	0	0	0	0	0	0	0	0	0	1	0	33	8.5	7.23	1.03	158	51	133.32		71.4	36.4	3.41	1.41	936.1	589.8	31.9	103	67.9	174.3	4.01	145.7	107.1	2.24	130000	9.02					13.12
2360795	2022-01-01	2022-01-05	1	69	1	11	1	0.5	1	0	1	0	0	0	0	0	0	0	1	1	33	8.21	8.05	0.11	62	200							29.4	14.7	22.8	7	2.2	441.7	5.11	136.2	103.3	2.15	12500	0.231	7.45	76	29	3.9	4.75
2359665	2021-12-29	2022-01-08	0	52	10	48	0	0	0	1	0	0	0	0	0	0	0	0	0	0	33	8.55	8.02	0.43	124	68	174.05	45.57	29.9	12.8	1.12	5.22	538	323	28.8	15.6	5.3	107.6	3.97	138.4	111.5	1.86			7.42	77	30	4.1	5.31
2339570	2021-12-23	2022-01-08	0	62	16	120	1	23	1	0	0	0	0	0	0	0	0	0	0	1	33	12.48	6.93	3.99	106	374		1.41	21.5	12.5	1.09	3.55	33.4	15.6	38.9	24.4	5.6	242.7	3.59	142.9	102.4	3.61		0.048	7.43	88	38	0.9	9.28
2357998	2021-12-24	2022-01-07	0	85	14	-12	1	253	0	0	0	0	0	0	1	0	0	0	1	0	33	29.54	24.96	0.84	79	231	202.24	23.69	55	25.8	2.33	4.22	7.8	10.9	31.1	21.8	8.2	239	3.24	142.1	106.6	2.13		0	7.25	55	38	7.6	28.95
2361229	2022-01-02	2022-01-10	1	50	8	0	0	0	0	0	0	0	0	0	0	0	0	0	0	0	33	33.96	30.78	1.61	132	75	144.53	21.262	21.7	11.3	0.98	5.22	37.3	44.4	25.6	12.5	4.2	105.5	3.16	137.3	103.9	1.81		0.015					16.62
2360649	2021-12-31	2022-01-11	1	63	11	0	0	0	1	1	0	0	0	0	1	0	0	0	0	0	33	16.89	15.16	0.98	122	317	32.31	3.85					126.1	118	32	60.1	36	47.4	4.04	133.8	98.8	2.08
2321018	2022-01-04	2022-01-14	0	96	10	-3	0	0	0	0	0	0	0	0	0	0	0	0	0	0	33	16.51	14.65	1.45	145	213	208.24	13.39	30.5	12.6	1.14	5.73	18.7	11.4	35.3	13.9	3.8	169.6	3.63	146.9	114.6	2.23		0.035	7.38	88	23	6.3	10.05
2286266	2022-01-12	2022-01-13	1	59	1	20	0	0	0	0	0	0	0	0	1	0	0	0	1	0		37.11	33.62	0.8	119	191	284.04	25.41	35.6	14.5	1.27	5.47	65.7	19.5	16.2	5.8	2.2	167.9	6.44	119.3	91.8	1.87	3930	0.046	7.38	120	19	4.7	32.89
2353923	2021-12-15	2022-01-14	1	38	30	-1	1	16	0	1	0	0	0	0	0	0	0	0	0	0		10.51	9.52	0.4	76	224	38.69	1.46	23	12.8	1.15	5.22	27.7	19	27.6	13.3	4	383.4	4.17	144.3	111.6	1.98		0.103	7.58	123	25	2.2	10.52
2363136	2022-01-05	2022-01-15	1	66	10	2	1	224	0	0	0	0	0	0	0	0	0	0	1	0	33	6.69	5.95	0.62	118	222	153.69	0.28	33.2	11.7	1.02	4.14	58.4	18.5	19.8	16.5	5.4	44.5	2.93	125.1	90.3	1.77	5770	0.216	7.52	66	31	1.8	7.3
2360794	2022-01-01	2022-01-17	0	72	16	0	0	0	1	0	0	0	0	0	0	0	0	0	0	0	33	8.76	8.16	0.26	137	50												93	3.72	139.7	109.2	2.14	1210	7.53	7.45	56	35	1.6	6.61
2360090	2021-12-29	2022-01-17	0	76	19	0	0	0	1	1	1	0	1	0	0	0	0	0	0	0	33								28.8	14.1	1.2	5.67	73.4	68	38.7	18	4.5	64.3	3.99	135.4	96.5	2.17		0.022	7.52	65	30	1.9	9.42
2365523	2022-01-10	2022-01-19	0	55	9	0	0	0	0	0	0	0	0	0	0	0	0	0	0	0	33	17.22	16.41	0.3	153	110	41.68	182.52	28.4	13.2	1.16	1.48	128.8	112	38	69	19.1	132.1	3.35	138.3	108.7	2.27	1780	0	7.42	77	28	2.5
2368035	2022-01-15	2022-01-21	1	65	6	0	0	0	0	0	0	0	0	0	0	0	0	0	0	0	33	5.98	5.01	0.42	99	86	111.76	10.33	29.4	12.7	1.11	4.68	32.7	20.6	29.4	10	2.7	65.1	3.53	133.4	103.9	2.07		0
2364897	2022-01-09	2022-01-19	1	63	10		0	0	0	0	0	0	0	0	0	0	0	0	0	0	33	1.7	1.11	0.49	107	140	130.73	2.96	23.8	11.4	0.99	6.23	446.2	149.6	34.4	10.9	4.8	140.7	4.37	128.7	99.7	2.08		0.104	7.38	112	20	3.9	17.7
2364919	2022-01-09	2022-01-21	1	69	12	0	0	0	1	1	0	0	0	0	0	0	0	0	0	0	33	10.46	9.21	0.79	84	187	127.94	60.43	27.5	12.9	1.16	6.12	37.6	34.6	42.7	8.3	1.6	438.8	3.75	137.4	108	2.09		0					12.76
2365277	2022-01-10	2022-01-20	1	76	10	0	0	0	1	1	0	0	0	0	0	0	0	0	0	0	33	14.56	12.45	1.84	126	109	163.11	181.32	27.4	12	1.04	6.76	27.7	22.4	30.5	15	4.4	84.9	3.18	126.7	92.4	2.05	4670	0.168
2366151	2022-01-11	2022-01-21	1	65	10	0	0	0	1	0	0	0	0	0	1	0	0	0	0	0	33	15.48	12.31	1.93	101	342	161.88	0.43	24.6	12.1	1.05	7.56	20.7	20.5	31.2	6.4	1.2	35.9	3.15	139.9	101.9	2.05		0
23687168	2022-01-19	2022-01-22	0	50	3	4	0	0	0	0	0	0	0	0	0	0	0	0	0	0	33	3.09	2.86	0.17	143	35	284.95	15.35	33.1	14.8	1.32	4.43	167.1	69.6	29.8	126.7	70.8	160.2	4.85	131.4	96.7	1.89		0.154	7.48	71	28	2.1	1.39
2308431	2021-12-28	2022-01-24	1	83	27	18d	0	0	1	0	0	0	0	0	0	0	0	0	0	1	33	9.11	8.86	0.1	59	35	193.34	82.5	36.8	15.7	1.37	4.81	305.6	95.5	20.8	30.5	20.8	293.8	4.01	118.5	89.2	1.76		0.623	7.36	71	30	5.6	19.6
2361557	2022-01-03	2022-01-24	1	76	21	0	0	0	1	1	1	0	1	0	0	0	0	0	0	0	33	8.78	7.2	1.02	103	268	56.73	3.16					17.6	8.4	30.8	11.9	3.4	60	3.07	136	99.6	2.11		0.189
2362464	2022-01-04	2022-01-24	1	52	20	0	0	0	0	0	0	0	0	0	0	0	0	0	0	0	33	17.03	14.99	0.76	160	276	322.01	3.6					9.7	9.9	25.2	16.8	6.4	47.8	2.84	133.8	104.6	2.25	280	0	7.46	57	23	2	18.6
23687583	2022-01-19	2022-01-25	1	85	6	3	1	1	1	1	0	0	1	0	0	0	0	0	1	0		11.46	9.54	0.97	111	295	21.96		30.3	13	1.14	2.7	16.8	6.9	27.9	11.6	2.5	24.6	2.46	166	125.5	2.12			7.51	215	43	1.9	10.55
23689779	2022-01-25	2022-01-29	1	60	4	0	0	0	1	0	1	0	0	0	0	0	0	0	0	0	33	20.92	19.03	1.17	100	67		45.16	33	14.3	1.28	4.58	475.3	436.7	28.7	29.5	16.7	97.7	3.61	141.8	111.9	2.07		0.013					25.45
23688800	2022-01-23	2022-01-30	0	67	7	0	0	0	0	1	0	0	1	0	0	0	0	0	0	0	33	18.55	17.03	0.77	122	72	209.49	101.71	26.4	10.5	0.9	6.75	20.6	16.8	26.8	11.2	3	214.4	4.37	135	104.9	1.96		0	7.42	53	34	1	13.73
23684328	2022-01-16	2022-01-28	0	50	12	-9	1	241	1	0	0	0	0	0	0	0	0	0	0	1	33	18.4	12.5	4.97	169	200	10.43		22.4	9.8	0.82	2.53	77	83.6	48.3	11.9	3	85.7	3.01	140.9	101.4	2.44		0	7.36	89	39	1.6	8.2
23690112	2022-01-27	2022-02-02	1	71	6	9	0	0	0	1	1	0	0	0	0	0	0	0	0	0	33	9.27	8.57	0.39	96	45		2.53	27.8	14.1	1.24	3.16	47.5	35.2	16.2	49.6	27	45.5	3.53	127.4	101.7	1.57		0	7.5	55	26	1.1	9.96
23690743	2022-01-30	2022-02-03	0	49	4	0	0	0	0	0	0	0	0	0	0	0	0	0	0	0	33	3.17	2.34	0.4	123	90	390.11	36.68	32	11.6	1.01	6.33	36.9	21.1	22.5	12.6	2.4	86.5	3.15	131.5	110.3	1.83		36.68	7.41	97	27	0.5	3.21
23689058	2022-01-23	2022-02-05	1	60	13	3d	0	0	1	0	0	0	0	0	0	0	0	1	1	0	33	15.7	14.93	0.35	131	41	250.87	70.55	41.9	16.5	1.46	5.9	29.2	40.5	25.5	28.3	8.3	92.8	3.06	128.9	102.6	1.96	2100	0.044	7.45	83	29	1	12.22
23688801	2022-01-23	2022-02-07	0	66	15	3d	0	0	0	0	0	0	0	0	0	0	0	1	0	0	33	6.71	4.59	1.61	89	198	239.78	1.1	28.8	13	1.14	6.76	28.7	25.3	21.3	9.9	3.1	127.4	3.49	127.4	94.5	1.85	262	0.02	7.52	71	35	2	6.95
2067268	2022-01-13	2022-02-05	0	77	23	-10	1	543	1	1	1	0	0	0	1	0	0	0	1	0		7.77	5.8	1.5	84	217	10.65		36.6	31.7	2.86	2.28	28.6	14.8	29.5	22.4	5.9	121	3.52	139.6	102.8	2.14		0.035					19.11
23691196	2022-02-03	2022-02-08	1	58	5	0	0	0	0	0	0	0	0	0	0	0	0	0	0	0	33	17.42	13.58	0.69	135	100	289.41	182.84	24.6	11.3	0.98	8.91	65.7	49	37.6	84	30.2	215.8	3.56	126.9	89.8	2.24		0.094					17.66
23691479	2022-02-04	2022-02-07	0	64	3	-14	1	60	1	0	0	0	0	0	0	0	0	0	1	0	33	1.09	0.76	0.2	120	77	196.67	14.64	37	17.7	1.55	2.85	54.6	30	19.6	14.3	5.7	165.8	2.96
23691656	2022-02-05	2022-02-10	0	75	5	-13	1	58	1	0	0	0	0	0	0	0	0	0	1	0		27.38	24.99	0.68	154	643	291.6	19.2										116.6	3.99	140.8	101.9	2.08	2420	0.1	7.17	93	67	2.6	20.16
23693623	2022-02-08	2022-02-13	1	59	5	-7	1	46+3d	0	0	0	0	0	0	0	0	0	0	1	1	33	3.7	2.86	0.55	69	20	117.12	37.14	48	19.1	1.68	1.12	117.9	53.4	28.3	19.7	10.9	251.5	4.44	138	108.1	1.83		0.518	7.3	25	31	5.9	3.7
2134434	2022-02-03	2022-02-15	0	55	12	0	0	0	0	1	0	0	1	0	0	0	0	0	0	0	33	27.57	24.74	1.31	129	262	209.03	6.28	28.2	13.2	1.16	4.34	22.5	30.8	37.9	49.4	16.5	86.7	3.47	125.9	94.6	2.12		0	7.43	58	40	1.4	14.84
23691982	2022-02-06	2022-02-18	0	64	12	0	0	0	0	0	0	0	0	0	0	0	0	1	0	0	33	0.26	0.08	0.1	112	52	284.21		30	17.5	1.53	6.2	17.4	20	30.8	38.5	16.6	95	4.91	131.6	94.9	2.05		0					0.47
23690341	2022-01-27	2022-02-19	1	59	23		0	0	1	1	1	0	0	0	0	0	0	0	0	0	33	21.37	19.95	0.67	128	127			24.2	13.8	1.23	7.78	116.1	121.4	30.6	18.4	7.3						14900	1.18					21.49
23694647	2022-02-10	2022-02-22	0	85	12		0	0	1	1	1	0	0	0	0	0	0	0	0	0	33	12.57	11.33	0.5	115	293	161.29	1.55	31.3	12.7	1.14	6.75	58	43.9	25.4	9.6	2.7	69.8	4.75	120.1	87.4	2.1	1290	0.03	7.46	77	34	1
23698401	2022-02-17	2022-02-22	1	63	5	-10	0	0	0	1	0	0	0	0	0	0	0	0	0	0	33	19.75	19.25	0.27	104	143	316.45	116.21	27.4	14.2	1.27	9.89	38.2	25.3	24.7	18.1	7.7	112.9	3.09	133.9	108.8	1.93		0.053					22.38
23700223	2022-02-21	2022-02-22	1	68	1	-7	1	10	1	0	0	0	0	0	1	0	0	1	1	0		10.21	8.97	0.31	79	49	64.53	4.88	65.9	21.6	1.94	1	127.9	21.6	27.5	82.1	49.9	158.4	6.3	138.2	117.7	2.24	6220	0.013	7.32	73	22	5.8	30.91
23690700	2022-01-29	2022-02-24	1	64	26	-6	1	168	1	1	1	0	1	0	0	0	0	0	0	0	33	26.81	24.69	1.12	151	20		74.72	24.5	13.3	1.17	6.32	56.6	108.9	26	56.4	34.3	155.5	2.78	138.8	97.5	1.98	4710	0.029	7.53	82	18	4.7	26.61
2367837	2022-01-15	2022-02-25	0	71	41	41d	1	384	1	0	1	0	1	0	0	0	0	0	0	0	33	22.4	19.63	0.81	189	254	21.03	4.54	32.4	13.5	1.18	2.38	223	64.9	35.5	29.7	6.9	122	2.91	130	92.6	2.1	4280	0.524	7.6	50	23	3.7	29.23
2348225	2021-12-31	2022-02-24	1	59	55	1320	1	875	0	0	0	0	0	0	0	0	0	0	0	0		15.32	14.33	0.52	116	313	380.18	90.15	32.5	17.3	1.53	10.93	28.8	22.3	25.5	11.5	5.2	51.7	3.45	135.4	98.4	2.05	3770	0.025	7.24	42	66	2	10.12
23698936	2022-02-18	2022-03-02	1	67	12	0	0	0	0	0	0	0	0	0	0	0	0	0	0	0	33	14.94	14.33	0.44	161	80							65.1	79.5	29.6	9.2	3.1	321.4	4.36	144.5	115.4	1.92		0.031					21.87
23691199	2022-02-03	2022-03-02	1	61	27	0	0	0	0	1	0	0	0	0	0	0	0	0	0	0	33	8.41	7.78	0.21	131	53	35.54	11.45	22.4	10.7	0.92	6.46	233.2	254	27.9	33.4	16.8	88.7	4.56	127.4	92.5	2.14		0	7.41	79	28	1.6	10.68
2355025	2022-02-26	2022-03-02	1	79	4	4d	0	0	1	1	1	0	0	0	0	0	0	0	1	0	33	16.32	15.17	0.95	84	120			37	17.5	1.53	3.35	20.2	8.1	30.1	8.4	3	104.4	2.36	148.9	120.1	2.23		0.047	7.35	85	51	1.4	15.37
2355544	2022-01-16	2022-03-03	0	75	46	4d-15h	1	696	1	0	0	0	1	0	0	0	0	0	1	0	33	7.58	5.49	1.45	108	286			22.6	12.4	1.08	4.12	7	3.9	32.4	59.8	13.2	135.6	3.9	145.4	109.6	2.15		0.02	7.52	87	32	0.8	7.23
23700021	2022-02-21	2022-03-03	1	67	10	0	0	0	0	1	0	0	0	0	0	0	0	0	0	0	33	31.22	30.59	0.44	111	66	224.85	54.25	37.7	15	1.31	6.66	80.7	94.6	29.1	52.7	33.1	362.6	4.19	138.9	110	2.18	88500	0.715	7.43	63	24	2.2	30.01
23692811	2022-02-07	2022-03-07	0	72	28	0	0	0	1	0	0	0	1	0	0	0	0	0	0		33	16.05	13.68	1.7	175	160	234.33	1.78	26.7	12.8	1.15	6.27	86.3	32.2	35.3	18.5	4.6	70.9	3.38	148.1	117.5	2.23		0.087	7.5	85	28	1.9
2315190	2022-03-03	2022-03-07	0	83	4	4d-4h	1	2	0	0	0	0	0	0	0	0	0	0	1	0	33	3.68	1.9	0.85	100	137	66.12	0.67	31.2	11.3	0.98	4.16	19.9	12.6	25.7	10.2	2.5	48.1	3.69	128.3	96.2	1.96	338	0.02	7.45	58	39	0.7	4.46
23704917	2022-03-03	2022-03-08	1	83	5	0	0	0	1	1	0	0	0	0	0	0	0	0	0	0	33	5.72	4.9	0.45	121	81	275.39	17.76	25.8	13	1.17	6.38	16.8	11.7	33.4	13.9	4.9	78.6	3.47	142.5	108.5	2.1	5070	0.527					0.34
23687061	2022-02-26	2022-03-07	0	57	9	0	0	0	0	0	0	0	0	0	1	0	0	0	0	0	33	8.58	7.42	0.79	140	149	127.95	23.86					59.2	120.4	45.2	35.4	8.6	92.9	3.92	128.9	101.7	2.13		0.03					3.92
23704431	2022-03-02	2022-03-05	1	78	3	3d+11h	1	56	0	0	0	0	0	0	0	0	0	1	1	1	33	2.94	2.45	0.33	78	47		0.5	51	15.9	1.39	1.7	187	109	26.1	82	54	128.1	3.79	119.4	87	1.87		0.128	7.52	60	28	1.3
23705399	2022-03-03	2022-03-06	1	44	3	3d	1	72	0	1	0	0	0	0	0	0	0	0	1	0		54.05	51.24	1.62	137	270	292.96		29.3	14	1.23	7.1	24.3	16.6	27.3	6.3	2.3	119.8	2.25	131.7	102.7	2.18	957	0	6.86	116	15	1.1	39.98
23697846	2022-02-17	2022-03-10	1	67	21	180	1	144	1	0	0	0	0	0	0	0	0	1	0	0		13.01	11.55	0.84	86	298	66.05	0.23	28.9	12	1.06	4.16	95.6	67.6	30.7	7.8	2.3	47.7	4.65	141	105.4	2		0.037	7.24	124	67	0.6
2341112	2022-03-08	2022-03-11	0	81	3	72	0	0	0	1	0	0	1	0	1	0	0	0	1	0	33	10.53	9	0.88	171	236			22.8	11.2	97	3.7						145.3	3.78	163.6	126.5	2.64	1660		7.35	65	31	6.4	5.63
2331506	2022-03-01	2022-03-08	1	66	7		0	0	1	1	1	0	0	0	0	0	0	0	0	0	33	9.62	6.63	1.84	106	236	137.85		26.7	11.9	1.04	4.57	20.8	11.3	37.5	14.4	3.6	60.1	2.93	134.8	97	2.24		0.278	7.43	64	40	0.6
23708138	2022-03-11	2022-03-15	1	89	4	4d+5h	0	0	0	1	1	0	1	0	0	0	0	0	1	0	33																								7.46	47	36	1.6
23706228	2022-03-06	2022-03-21	1	40	15	0	0	0	0	0	0	0	0	0	1	0	0	0	0	0	33	22.61	20.74	0.71	119	61	189.21	1.63	32.2	12.6	1.1	5.44	38.3	102	27.6	52.1	29.5	119.8	3.14	133.7	95.9	1.96		0.062					15.75
23707566	2022-03-09	2022-03-23	1	65	14		0	0	1	0	1	0	0	0	0	0	0	0	0	0	33	10.63	7.7	1.59	52	130	258.14	1.57	21.2	12.5	1.12	6.33	32.3	10.8	25	10.7	8.2	389.2	5.81	131.6	97.3	4.96		0.137	7.39	165	62	1	5.22
23695443	2022-03-09	2022-03-24	0	77	15	15d	1	336	0	0	0	0	1	0	1	0	0	0	1	1	33	9.66	8.65	0.4	92	183
23700900	2022-02-22	2022-03-23	0	65	29	0	0	0	1	0	1	0	0	0	0	0	0	0	0	0		23.04	20.42	1.32	132	621	283.06	0.24	25.1	12.1	1.07	10.93	166.4	92.6	35.7	20.6	6.8	117.6	4.27	136.4	101	2.26	2200	0	7.45	110	29	1.7	18.09
23699589	2022-03-11	2022-03-22	1	25	11	0	0	0	0	0	0	0	0	0	0	0	0	0	0	0	33	11.51	10.74	0.39	67	171	282.72	23.033	34.1	11.1	0.96	2.97	15.7	8.4	23.1	11.6	4.3	89.9	3.5	124.4	100.1	1.73		0	7.41	122	26	0.5	5.07
1397224	2022-03-22	2022-04-04	0	75	13	7d	0	0	1	0	0	0	0	1	0	0	1	0	1	0	33	21.57	20.24	0.27	64	252	284.92	48.83	30.4	14	1.23	10.15	18.6	4.1	23.9	31.5	18.5	503.9	5.81	123.9	91.2	2.07		0.139	7.46	60	35	1.5	18.25
23709008	2022-03-31	2022-04-10	0	92	10	3d	1	3d	0	0	0	0	0	0	0	0	0	0	0	0	50	9.29	7.64	0.8	120	359	137.55	0.23	28.9	13.4	1.17	6.68	30.6	15.8	25.1	9	2.6	80.6	4.51	130.6	102.9	1.82	616	0.093	7.44	57	32	1.8
23708933	2022-03-29	2022-04-13	0	63	15		0	0	1	1	0	0	0	0	0	0	0	0	0	0	60	9.47	6.48	2.21	122	263	104.11	1.68					34.9	70	36.2	18.1	5.5	80.1	4.06	133	100.6	2.14		0					9.73
23702942	2022-02-27	2022-04-14	0	70	46		0	0	1	1	0	0	0	0	0	0	0	0	0	0	33	18.89	14.99	0.94	125	92	294.19	19.17	28.7	13.8	1.21	6.02	265.9	253.3	21.9	139.9	92.2	52.2	3.32	131	97.5	1.93		0	7.48	74	28	0.8	25.24
23709395	2022-04-06	2022-04-24	0	50	18		0	0	0	0	0	0	0	0	0	0	0	0	0	0	33	13.01	9.62	1.86	143	257	79.09	2.67	24.3	11.6	1.01	6.55	9.4	13	34.9	9.2	1.9	59.2	4.43	134.5	95.7	2.25		0	7.47	91	38	0.6	8
23709976	2022-04-14	2022-04-22	0	82	8	192	0	0	1	0	0	0	1	0	0	0	0	0	1	0	33	11.83	10.05	1.35	104	247	69.23	14.76	24.8	13.9	1.22	3.7	424.8	206.6	21.6	13.3	5	130.7	4.24	148.4	112.5	1.95	2350	0.107	7.42	125	37	3.8	13.12
23710011	2022-04-15	2022-04-30	0	65	15		0	0	1	1	1	0	0	0	0	0	0	0	0	0	33	4.1	3.18	0.58	74	134	172.5	0.21	28.6	13	1.14	4.56	12
23698408	2022-02-18	2022-04-25	1	60	66	168	0	0	1	1	1	0	0	0	0	0	0	0	0	1	33	18.32	15.6	1.35	104	264	77.39	6.28	24.7	14.3	1.28	4.16	669.2	326.2	32.8	10.7	3.7	401.2	5.56	123.5	86.8	1.89	10700	0.278	7.4	57	34	4.6	16.02
2189482	2022-04-22	2022-05-07	0	67	15	360	1	240	1	0	0	0	0	0	0	0	0	0	1	0	33	7.02	5.73	0.56	84	287	175.66	0.2	31	14.5	1.27	6.66	73.3	65.9	33	15.5	5	72.9	4.7	134.4	104.5	2.03	2040	0	7.43	67	33	1.1
23712186	2022-05-04	2022-05-22	0	69	18		0	0	0	0	0	0	0	0	0	0	0	0	0	0	33	2.14	1.31	0.41	144	94		10.12	21	10.2	0.87	7.73	37.5	28.6	27.2	11.9	4.4	118.9	3.97	137.8	109.4	1.92		0.573	7.454	73.2	32.9	1.14	3.31
23711009	2022-04-21	2022-05-19	0	72	28	672	1	672	0	0	0	0	0	0	1	0	0	0	1	0		3.67	3.33	0.15	81	96		15.46	31	16.6	1.45	2.61	1433	190.9	26.5	49.4	30.7	100.4	4.81	134.7	110.3	1.79	5810	0.86	7.51	126	20	1.1	3.49
2350909	2022-05-15	2022-05-20	1	61	5	72	1	6	0	1	0	0	0	1	0	0	0	0	0	1		0.66	0.59	0.02	122	39		76.08	34.8	14.9	1.31	5.47	305.9	85.1	23.4	39.4	25	266.8	4.74	125.1	90.7	1.77	29600	0.824	7.28	58	38	2.7	1.11
23713114	2022-05-12	2022-05-18	0	77	6	144	1	46	1	0	0	0	0	0	0	0	0	0	1	0	33	5.11	3.92	0.68	107	183			26.6	12.4	1.08	4.14	18.8	17.1	30	22.9	8.6	95.2	3.41	138.2	98.9	2.07	8740	0.06					5.12
23713804	2022-05-17	2022-05-27	0	85	10		0	0	0	0	0	0	0	0	0	0	0	0	0	0	33	35.26	34.11	0.57	147	225	164.32											254.7	2.79	129.1	101.6	1.63	4100	0	7.516	98.3	20	1.91	23.34
2302120	2022-05-06	2022-05-25	0	57	19		0	0	1	0	0	0	1	0	1	0	0	0	0	0	33	4.27	3.67	0.35	95	104	49.71	2.62	26.8	12.3	1.07	3.1	37.2	11.4	33.5	14.9	4.9	64	3.97	133.6	99.4	2.04	3400	0.092	7.46	79	42	0.3	5.47
23711823	2022-05-19	2022-06-04	0	65	16		0	0	1	1	0	0	1	0	0	0	0	0	0	0	33	20.79	19.93	0.47	134	190			30.3	12.8	1.12	8.29	36.4	21.5	33.9	36.3	15	204.6	4.82	134.1	95.9	2.23		5.39					20.15
23713669	2022-05-16	2022-05-30	0	86	14		0	0	1	1	0	0	0	1	0	0	0	0	0	0		23.06	21.78	0.9	63	162	138.29	74.05	30.4	14.1	1.24	4.81	87.7	69.8	26.8	24.7	12.4	343.3	4.21	141.3	113.6	1.98	13600	0.097	7.37	160	26	1.6	22.05
23716845	2022-06-02	2022-06-11	0	80	9	9d	0	0	0	0	0	0	0	0	0	0	1	0	0	0	33	5.12	3.95	0.61	67	55		11.53	38.5	16.3	1.47	3.92	86.6	52.9	22.2	16.2	12.1	187	2.98	146.8	113.8	2.15	7960	0.101	7.43	86	30	1	6.18
23718044	2022-06-06	2022-06-09	0	57	3	15h	1	15h	0	0	0	0	1	0	0	0	0	0	1	0	33	7.39	5.75	1.15	109	208	509.5	8	28.7	13.6	1.16	10.93	13.8	12.99	26.5	21.6	11.8	205.5	3.79	140	106.2	2.09		0	7.42	75	26	2	8.27
23713606	2022-05-16	2022-06-08	0	66	23		0	0	1	0	0	0	0	0	0	0	0	0	0	0	33	5.55	4.68	0.55	101	90	117.2	0.4	26.4	10.9	0.94	4.68	27.9	26	35.1	11.4	2.4	104.9	4.58	133.6	99.9	2		0.038					4.15
2299585	2022-02-20	2022-06-14	0	68	114	113d	1	2736	0	1	0	0	1	0	0	0	0	0	1	1	33	16.84	13.95	1.79	111	736	220.8	0.15	34.7	14.8	1.3	6.83	10.3	17.6	22.6	21.2	8.7	36.4	4.17	127.7	92.1	1.86	875	0	7.52	86	33	1.1
23718303	2022-06-07	2022-06-11	1	78	4	4d+3h	1	36	0	1	1	0	0	0	0	0	0	1	1	0	33	14.04	12.93	0.23	120	118			22.4	11.9	1	4.14	263.8	286.9	33.9	93	58.2	76	3.69	128.5	90.9	2.2	9840	7.73	7.46	72	32	0.8	10.24
23712232	2022-05-05	2022-06-12	1	87	38	912	1	744	1	1	1	0	0	0	0	0	0	0	1	1		7.21	5.44	0.97	91	276	13.15	0.3	22.2	10.4	0.89	2.74	17.6	13.3	29.9	13.4	3.4	80.8	3.51	133.9	102.8	1.76	742	0.023	7.41	110	30	1.1	5.23
23713682	2022-05-16	2022-06-13	1	65	28		0	0	0	1	0	0	0	0	0	0	0	0	0	0	33	14.52	11.98	0.66	111	112	234.41		25.7	13.3	1.17	6.33	71.3	59.5	24.4	20.1	10.1	59.5	3.6	124.8	93.2	1.93	346	0	7.47	68	29	2.1	12.87
2124165	2022-05-21	2022-06-06	0	66	16	0	0	0	1	0	1	0	0	0	1	0	0	0	0	0		9.7	6.74	1.62	110	298		1.14	28.9	14.4	1.26	8.7	20.1	17.2	36	12.7	4.1	380.4	4.18	138.8	109.7	2.17		0	7.41	103	25	1	8.88
23717963	2022-06-06	2022-06-13	0	71	7	0	0	0	1	1	0	0	1	0	0	0	0	0	0	0		7.01	6.52	0.22	143	115	122.65	13.8	26.9	14.5	1.26	4.14	127.2	197.8	34.9	130.2	85.8	91.5	3.27	138.3	104.1	2.03		0					4.11
23719865	2022-06-11	2022-06-18	1	33	7	0	0	0	0	1	0	0	0	0	0	0	0	0	0	0		6.11	5.73	0.2	87	264	85.62	1.3	28.5	15.3	1.36	6.69	25.9	23.6	32	14.1	3.1	77.7	4.21	135.3	100.4	2.12		0					3.72
23718071	2022-06-06	2022-06-15	0	44	9	0	0	0	0	1	0	0	0	0	0	0	0	0	0	0		13.78	11.37	1.31	123	21	200.66	25.06	24.7	12.8	1.1	4	57.8	94.4	23.3	23.1	10.9	49.7	4.04	128.1	89.2	1.87		0
23712508	2022-05-07	2022-06-20	1	59	44	1056	1	810	1	1	0	0	0	0	0	0	0	0	1	1	33	9.58	7.81	1.08	117	285		0.98	21.2	9.4	0.8	4.34	13.5	10.5	36.9	9	1.2	543.3	4.59	139.5	105.6	2.12	7790	0.038	7.35	86	37	0.7	8.96
23713533	2022-05-15	2022-06-17	0	53	33		0	0	0	0	0	0	0	0	0	0	0	0	0	0	33	12.62	11.09	0.88	161	163	310.39	12.92	27.4	12.7	1.11	11.46	50.9	21.3	31	26.7	5.5	483.6	4.37	136	103.7	1.03	1382	0.038	7.42	68	25	2.5	8.97
2211688	2022-06-11	2022-06-25	1	65	14	7d-8h	0	0	1	1	0	0	0	0	0	0	0	0	0	0		10.3	8.89	0.8	117	172	4.94	0	22.4	10.7	0.89	2.57	22.6	22.5	41.1	26.1	4.5	99	4.22	136.7	98.4	2.22	3350	0.021	7.42	58	41	1.6	12.73
23710020	2022-04-15	2022-06-23	0	45	69	24	1	18	0	0	0	0	0	0	0	0	0	0	0	0		8.53	6.9	1.1	100	175	55.34	1.52	30.8	28.5	2.56	6.68	27.7	40.8	35.8	18.8	3.7	89.3	4.1	157.2	121.4	2.23	73.5	0	7.42	63	38	1.1	6.38
23716307	2022-05-31	2022-06-23	1	59	23	0	0	0	1	1	0	0	0	0	0	0	0	0	0	0	33	5.36	4.37	0.5	82	205	139.9	21.28	28	12.9	1.09	7.9	11.2	9.5	32.5	24.7	4.6	112.8	5.41	119.2	86.8	2.21		0
2280471	2022-06-22	2022-06-28	0	82	6		0	0	0	0	0	0	1	0	0	0	0	0	0	0		6.68	6.45	0.2	60	61	193.07	4.38	25.6	15.5	1.39	2.92	14.5	10.6	36.1	112.8	23	75.9	4.01	139.4	105.3	1.91	473	0	7.45	141	37	2	13.74
23721985	2022-06-17	2022-06-30	0	59	13		0	0	0	0	0	0	1	0	0	0	0	0	0	0	33	27.48	23.94	2.33	112	120	282.48	72.84	28.6	12.4	1.055	7.41	53.7	49.7	25.5	18.9	7	60.2	3.22	137.2	105.8	1.82		0					12.44
23723627	2022-06-21	2022-07-04	1	53	13	13d	1	125	0	0	1	0	0	0	0	0	0	0	0	0		15.56	14.28	1.14	108	17	168.39	60.6	24.6	11.7	0.98	2.49	91.3	51.7	25.7	33.5	9.5	81.3	2.04	141.7	110.1	1.86		0	7.39	102	40	1.9	17.15
23726492	2022-06-28	2022-07-07	1	69	9		0	0	0	1	1	0	0	0	0	0	0	0	0	0		9.39	7.47	1.08	105	162	192.86	6.3	23.3	11.6	0.98	6.56	21.2	22.2	25.9	10.6	2.8	50	3.22	133.8	102.9	1.95	1330	0.037	7.5	146	30	1.6	8.46
23725992	2022-06-27	2022-07-05	0	64	8	3d-3h	0	0	0	0	0	0	0	0	0	0	0	0	0	0		3.12	2.43	0.37	93	55	243.5	60.12	28.9	13	1.11	8.09	27.1	11.5	33.1	11.2	2.8	457.9	4.5	141	108.7	1.83	2460	0	7.4	99	31	0.4	2.86
23717520	2022-06-05	2022-07-03	0	60	28	28d	1	240	0	1	0	0	0	0	0	0	0	0	1	0		24.61	17.91	4.47	171	12	40.51	16.57	53	11.8	0.99	1.59	86.1	28.4	25.7	17.4	5.5	381.9	3.19	126.6	90.9	1.63	2470	0.168	7.26	66	38	1.7	19.01
23722489	2022-06-18	2022-07-06	0	26	18	240	1	230	0	0	0	0	0	0	0	0	0	1	0	0		13.37	12.72	0.33	128	206	62.54	0.7					42.4	12.6	25.8	12	2.7	42.5	4.12	139.7	108.7	1.96	9790	0.029	7.49	98	33	2	14.1
23722826	2022-06-19	2022-07-09	1	55	20	8D	1	280	0	0	0	0	0	0	0	0	0	0	0	0		15.12	11.79	2.08	129	27	200.81	50.14	25.8	13.3	1.13	7.56	40.5	15.7	27.4	49.6	31.4	210.5	5.41	143.9	119	1.99	59700	0.263					16.39
23716090	2022-05-30	2022-07-09	0	54	40	40d	1	302	0	0	0	0	0	0	0	0	0	0	0	0		6.7	5.78	0.52	41	93			71.2	25.7	2.52	0.24	74.6	20.2	13	6.1	2	62.1	2.91	143.1	111.9	1.52		0.023	7.24	225	31	14.4	7.39
23719849	2022-06-11	2022-07-11	1	30	30	0	0	0	0	0	0	0	0	0	0	0	0	0	0	0	33	9.55	7.49	1.39	114	336	190.41	22.27	27.3	13.2	1.12	5.73	11.4	13.8	27.4	9.6	2.7	38.2	3.36	129.8	88.5	2.02		0					13.06
23726821	2022-06-29	2022-07-11	0	71	12	0	0	0	0	0	0	0	0	0	1	0	0	0	0	0		14.86	14.18	0.31	124	87	38.81	29.06	29	13.5	1.16	4.57	40.3	17.4	35.3	22.7	9.2	63.4	3.99	133.4	101.9	2.06	754	0.191	7.5	98	30	2	16.41
23732850	2022-07-12	2022-07-15	1	67	3	3d	1	3d	0	0	0	0	0	0	0	0	0	1	1	1		20.37	18.91	0.84	107	126		1.78	31.8	15.5	1.28	4.56	18.9	8.6	21.8	17.1	7.3	99	3.56	132.4	102.7	1.51	6080	0	7.37	66	24	1.7	14.31
2146058	2022-05-25	2022-07-12	0	53	48	10d	0	0	0	0	0	0	0	0	1	0	0	0	0	0	33	17.26	16.36	0.15	94	89	152.86		33.3	15.8	1.38	3.28	98.9	34.2	25.7	7.3	2.4	273.2	5.21	133.6	104.1	1.78	2230	0.037	7.38	92	21	7.9	11.55
2215749	2022-07-14	2022-07-16	1	86	2	2d+4h	0	0	1	0	1	0	0	0	0	0	0	0	1	0	33	6.94	5.94	0.7	152	95	196.67	7.44	28.4	12.9	1.1	5.22	34.4	66.7	33.9	41.3	23.7	204	5.31	170.7	132.7	2.13	3740	0.348	7.23	70	43	2.1	8.55
23725422	2022-06-26	2022-07-15	0	58	19	2d	0	0	0	0	0	0	0	0	0	0	0	0	0	0		7.34	6.61	0.32	127	35	260.18	89.84	27.8	13.2	1.08	7.67	96.1	80.8	26.4	79.4	52.7	137.3	2.76	138.2	109.3	1.82	2730	0.23	7.41	114	26	1.7	5.81
23722648	2022-06-19	2022-07-15	1	69	26	13d	1	264	1	0	0	0	0	0	0	0	0	0	0	0		13.56	11.74	0.99	117	311	214.57		27.3	13.5	1.15	5.47	46.3	68.4	27	8.2	1.8	42.6	4	137.7	2.07	9		0.399	7.51	63	35	1.1	14.66
23720616	2022-06-13	2022-07-16	0	72	33		0	0	1	1	0	0	1	0	0	0	0	0	0	0		10.69	9.06	0.89	151	239	27.84	0.38	23.1	13.9	1.19	5.22	32.2	23.1	102.3	8	1.7	200.4	3.83	165.1	134.7	2.12		0.113	7.39	96	31	1	10.47
23721772	2022-07-05	2022-07-18	0	49	13	13d-11h	1	40	0	0	0	0	0	0	0	0	1	0	0	0		9.05	7.96	0.63	102	418	67.13	9.13										100.2	6.96	139.8	103.2	2.1	11700	0	7.19	52	72	3	10.61
23734415	2022-07-16	2022-07-21	0	46	5	0	0	0	0	0	0	0	0	0	0	0	0	0	0	0		9.95	8.57	0.82	152	87	99.16	32.14	26.2	16.1	1.33	2.86	39.3	35.8	39.7	49.1	16	98.2	2.94	146	113.9	1.9	433	0.834	7.39	115	32	1.4	6.7
23732606	2022-07-12	2022-07-19	1	74	7	7d-3h	0	0	0	0	0	0	1	0	0	0	0	0	0	0		11.22	10.67	0.4	125	174	100.09						23.8	19.3	35.9	18.3	7.8	113.7	3.01	139.4	104.6	2.11		0.035	7.48	61	28	1.5	26.84
2059614	2022-07-20	2022-07-21	0	68	1	22h	1	22	0	0	1	0	0	0	0	0	0	0	1	0		6	5.46	0.35	154	84	120.22	0.29	20.4	11.8	0.96	4.45	57.9	91.6	27.7	9.9	2.3	79.9	4.75	131.5	101.5	1.94	925	0.257	7.36	30	44	2	4.81
2197291	2022-07-13	2022-07-26	1	38	13	3+3	0	0	0	0	0	0	0	0	0	0	0	1	0	0		12.48	10.99	0.65	130	12	133.04	27.19	29.4	14.5	1.27	3.96	50.4	46.9	24.1	57.7	27.8	128.9	3.62	134	108.9	1.84	0	0	7.51	55	27	0.9	7.2
23737606	2022-07-22	2022-07-24	1	99	2	2d-5h	1	2d-5h	1	0	0	0	0	0	0	0	0	0	1	0		17.24	15.54	0.88	130	59	135.26	92.04	31.7	17.3	1.44	3.95	2127.2	2005.2	28.8	88.5	62.9	164.2	4.64	125.8	93.2	1.82		0.049	7.34	63	36	1.5	13.26
23723321	2022-07-10	2022-07-29	0	60	19	3d	0	0	1	0	0	0	0	0	0	0	0	0	0	0		33.54	32.28	0.6	127	475	291.45	6.25	29.2	15.9	1.31	7.36	22.7	12.9	37.1	48.9	11.4	61.4	4.19	138.8	99.2	2.23		0	7.459	47	35	0.4	6.78
23737111	2022-07-21	2022-08-01	1	74	11	0	0	0	1	1	0	0	0	0	0	0	0	0	0	0		14.98	14.31	0.43	116	60	178.9	61.53					71.4	58.7	28.7	28.6	11.5	72.6	3.9	124.1	90.1	1.82		0					14.34
23740470	2022-07-28	2022-07-30	0	52	2	2d-1h	1	48	0	0	0	0	0	0	0	0	0	0	1	1		9.29	8.05	1.01	154	219	4.6	0	24.9	14.5	1.27	3.1	27	25.4	38.9	20.5	5.7	59.4	4.01	129.1	95.9	2.04	5050	33.9	7.27	392	28	3.3	16.23
23724001	2022-06-22	2022-07-31	0	44	39		0	0	0	0	0	0	0	0	0	0	0	0	0	0	33
23726886	2022-06-29	2022-08-03	0	42	35	28d	0	0	0	0	0	0	0	0	0	0	0	0	0	1		20.21	17.16	1.63	200	298	273.06	25.09	25.8	13.9	1.14	4.59	74.6	100.3	39.9	31.3	6.9	178.2	3.61	138.5	96.6	2.01		3.5	7.44	78	22	4.6	21.37
23735254	2022-07-18	2022-08-05	1	25	18	26	1	7	0	0	0	0	0	0	0	0	0	0	1	0		0.71	0.03	0.55	91	168		2.55	41.6	42.6	5.12	5.47	8.8	6.2	18.8	128	92.2	27.3	2.66	130.6	94.8	1.88		0	7.56	89	26	0.8
23722817	2022-07-11	2022-08-05	0	64	25	0	0	0	1	0	1	0	1	0	0	0	0	0	0	0		15.64	9.07	4.26	114	540	63.07						16.1	11	32	9.3	2.1	72.4	3.56	137.3	95.8	2.37		0.051	7.48	74	46	1.2
2332119_22	2022-07-25	2022-08-08	1	42	14	0	0	0	1	1	0	0	0	0	0	0	0	0	0	0		16.74	15.91	0.59	102	396	6.78	0.13	23.8	12	1.02	5.91	83.8	104	24.7	64	44.1	90.7	4.1	143.8	108.5	2.1		0	7.44	69	34	0.9	7.95
23733928	2022-07-14	2022-08-08	0	33	25	13+6	0	0	0	0	0	0	0	0	0	0	0	0	0	1		12.57	10.28	1.27	168	232	458.58		5.1	12.7	1.08	11.33	31.7	26	33.4	15.5	4.4	129	5.27	150.6	120	1.89		0.014	7.31	53	18	2.2	10.3
23744409	2022-08-06	2022-08-14	1	72	8	8-8h	0	0	1	1	0	0	1	0	0	0	0	0	0	0		10.65	8.85	1.2	115	150	37.53	1.24	21.5	12.2	1.07	3.7	188.2	35.8	26.9	8.6	1.7	265.3	4.51	164.7	136.7	1.97		0.144	7.36	56	37	0.6	10.31
23744340	2022-08-06	2022-08-15	0	80	9	0	0	0	1	0	0	0	1	0	0	0	0	0	0	0		7.5	6.57	0.74	68	116	107.42	8					20.3	13.4	31.9	14.5	4.5	116.9	4.19	139.7	108.3	2.05		0					5.33
23739764	2022-07-27	2022-08-20	1	66	24	12D	0	0	1	1	1	0	0	0	0	0	0	1	0	0		6.01	5.65	0.22	111	49	414.07	58.33	24.1	11.4	0.96	11.83	17.4	31.1	31.2	18.9	8.4	90.5	5.19	136.4	111.4	2.12		0.053	7.37	66	19	2	10.88
23742753	2022-08-02	2022-08-13	0	82	11	11D-9H	0	0	0	0	0	0	0	0	0	0	0	0	0	0		6.6	5.53	0.51	130	65			28.6	17.4	1.44	1.56	375.4	130.4	29.2	19.6	5.6	151.3	4.3	144.4	118.1	1.82	3080	10.6	7.4	95	28	1.9	10.16
23740867	2022-07-29	2022-08-16	1	65	18	0	0	0	1	0	0	1	0	0	0	0	0	0	0	0		5.26	4.55	0.61	110	122	246.61	133.04	25.4	13.2	1.08	7.4	33.5	25.8	30.2	34.4	24.3	174.8	3.04	131.3	96.9	2.15	9190	0.156					26.23
23746455	2022-08-11	2022-08-18	0	37	7	0	0	0	0	0	0	0	0	0	0	0	0	0	0	0		8.66	7.7	0.36	146	20	245.6	19.1	27.2	12.3	1.04	6.02	44.3	42.6	26.1	26.1	12.9	49.2	4.68	136.9	104.2	2		0					11.41
23745112	2022-08-08	2022-08-17	0	47	9	5d	1	120	1	1	1	0	0	0	0	0	0	0	1	0		9.02	6.21	1.68	90	99	174.28	9.01	35.5	14.7	1.28	1.81	31.3	23.7	25.4	18.2	7.9	61.5	3.24	131.3	98.9	1.77		0	7.45	78	27	5.7	5
23689535	2022-08-04	2022-08-19	0	56	15	15d-13h	0	0	0	0	0	0	0	0	0	0	0	1	0	0		16.87	14.86	1.45	49	37	103.46	0.91	35.4	19.4	1.79	0.84	140.6	35	25.3	64.8	35.9	19.8	3.36	140	106.5	1.83	1810	0	7.53	50	35	1.9	10.13
23743695	2022-08-04	2022-08-23	0	68	19	0	0	0	0	1	0	0	0	0	0	0	0	0	0	0	33	27.16	25.53	1.03	103	80		86.97					60.5	43.6	21.4	15.7	7.2	83	3.78	123	90.8	1.97		0.183	7.43	85	26	1.1	14.54
2370241	2022-08-17	2022-08-20	0	57	3	3d+6h	0	0	1	1	0	0	1	0	0	0	0	0	0	0		17.34	15.53	0.97	171	330	6.33	0.07	24.3	11.4	0.99	4.21	88.2	44.4	45.4	18.6	2.8	88.9	3.62	135.7	96.8	2.32	2160	3.58	7.5	83	33	1.9	17.83
23741290	2022-07-31	2022-08-22	0	66	22	0	0	0	0	1	0	0	0	0	0	0	0	0	0	0		5.1	4.85	0.19	131	62	266.37	71.35	31.9	12.2	1.04	5.97	58.3	38.8	31.4	25.6	8.8	113.2	2.8	133.6	98.3	1.96		0.283	7.45	71	30	1.3	8.33
12450760	2022-08-12	2022-08-19	0	59	7	7d	1	5d	0	0	0	0	0	0	0	0	0	0	1	0		3.24	2.72	0.39	145	126	240.1	60.05	33.3	15.5	1.39	6.66	22.8	20.3	26.8	14.6	6	122.7	3.05	136.1	105.8	1.87	29900	0.084	7.29	82	32	7.6	23.63
12451137	2022-08-12	2022-08-23	0	87	11	11d-8h	1	20	0	0	1	0	0	0	0	0	0	0	0	0		2.83	2.3	0.46	163	60	113.7	31.65	24.4	14.3	1.25	2.33	32	17.5	39.2	42.1	9.8	91.1	3.45	142.9	110.2	2.03	140	0.08	7.41	134	34	2	11.49
23742601	2022-08-02	2022-08-28	0	52	26	0	0	0	1	1	0	0	0	0	0	0	0	0	0	0		17.67	14.71	1.17	136	128		6.03	27	13	1.11	4.05	52.2	133.1	24.7	30.1	13.8	58.2	5.04	124.1	88.6	1.85		0
2374797	2022-08-27	2022-08-29	1	50	2	2+3	0	0	0	0	0	0	0	0	0	0	0	0	0	0		10.77	10.37	0.15	100	71	201.83	33.96	38.6	16	1.43	2.32	138.9	93.9	34.1	27.4	10.5	157.3	3.98	151.6	119.2	2.07	2690	0.051	7.44	69	33	1.6	12
2370787	2022-08-20	2022-08-27	1	77	7	3d	0	0	1	1	1	1	0	0	0	0	0	0	0	0		13.01	12.73	0.19	144	311	72.97	22.42	22.5	11.9	1.04	4.75	57.6	50.4	41.3	22.4	10.1	136	4	135.6	97	2.51	562	0	7.43	85	37	3.7	27.13
2374242	2022-08-26	2022-08-31	0	68	5	5d+10h	1	3	1	0	0	0	0	0	0	0	0	0	1	0		7.31	5.82	1.2	104	88	92.99	0.23	34.2	11.5	0.95	2.5	86.5	24.4	25.2	9.2	4	75.5	4.12	139.2	110	1.83	2300	0.032	7.46	62	29	0.8	5.32
2372751	2022-08-22	2022-09-02	1	77	11d	11d	0	0	0	0	0	0	0	0	0	0	1	0	1	1	33	6.12	5.39	0.44	95	67			30.9	13.6	1.16	2.15	13.4	7	24.4	14.6	5.8	551.3	4.19	130.7	90	2.04							8.16
2371963	2022-08-21	2022-09-01	1	53	11	0	0	0	0	1	0	0	0	0	0	0	0	0	0	0		17.71	16.56	0.55	112	253	163.8	101.25					26.4	28	41.2	14.5	3.1	132.4	4.24	131.7	93.1	2.26		0.321					10.36
23741320	2022-07-31	2022-09-01	0	76	32	12d+8h	1	5d	0	0	0	0	0	0	0	0	0	0	0	0		19.91	18.39	0.47	109	90	4.6	0	32.5	13.2	1.13	2.79	32.7	16.6	30.5	6.5	1.9	37.3	3.34	123.1	85	1.87	169	0	7.48	235	34	1.9	13.16
2372085	2022-08-21	2022-09-05	0	62	15	0	0	0	1	1	1	0	1	0	0	0	0	0	0	0		25.37	22.63	0.93	128	58	378.47	132.12	29.3	13.5	1.15	6.91	89.1	91.5	31.5	23.3	9.1	233.6	4.26	133.3	97.1	2.18	5520	0.048	7.43	80	30	3	14.99
2375634	2022-08-29	2022-09-06	1	61	8	0	0	0	1	1	0	0	0	0	0	0	0	0	0	0		15.19	12.55	0.84	99	165	262.5	7.05					16.2	20.8	33	29.9	11.2	72.9	3.19	132	98.5	2.02		0
2378088	2022-09-04	2022-09-09	0	78	5	24h	1	24	0	0	0	0	0	0	0	0	0	0	1	0		3.16	2.2	0.42	78	55	196.21	2.33	38.4	13.5	1.21	3.75	41.3	29.7	18.3	17.7	8.1	89.1	3.68	141.8	112.4	1.86	1880	0					3.04
2371884	2022-08-20	2022-09-08	1	50	19	4d	0	0	0	0	0	0	0	0	0	0	0	0	0	0		19.66	19.16	0.26	122	80	242.62	96.67	29.3	14.7	1.32	5	27.4	16.6	34.2	22.3	6.6	197.4	3.26	129.1	95.7	1.89		0	7.4	83	28	1.2	24.69
2200163	2022-09-04	2022-09-12	1	64	8	0	0	0	0	0	0	0	0	0	0	0	0	0	0	0		13.66	11.5	1.07	82	35							42.7	38.3	25.8	42.1	24.5	64.5	4.37	128.2	98.8	2.1							7.57
2377047	2022-09-02	2022-09-15	1	82	13	0	0	0	1	1	1	0	0	0	0	0	0	0	0	0	33	9.19	8.41	0.56	126	107	290.89		25.2	12.2	1.09	6.36	51.1	61.5	36.1	15.1	3.9	90.1	3.95	133.4	94.9	2.15	3880	0.425
2374231	2022-08-26	2022-09-16	1	59	21	0	0	0	0	1	0	0	0	0	0	0	0	0	0	0		3.96	3.6	0.25	112	40	325.14						35.6	54.9	32	47.5	30.5	112.4	4.19	127.9	93.8	2.05		0.875	7.42	59	38	2	3.96
2379867	2022-09-11	2022-09-20	1	57	9	0	0	0	1	0	0	0	0	0	0	0	0	0	0	0	33	5.18	4.74	0.29	138	115	203.84	8.36					397.7	478.4	41.6	40.5	15.9	68.1	3.13	136.3	99.9	2.26							6.53
2133641	2022-07-20	2022-09-19	0	51	61	61d	1	1680	0	1	0	0	0	0	0	0	0	0	0	0		21.61	20.09	0.54	128	176	5.78	0.75	26.9	12.4	1.01	3.95	66.7	110.3	42.4	19.5	9.1	204.7	5.55	142.4	106.8	2.37	1010	0.066	7.18	220	73	0.7	15.39
2376831	2022-08-31	2022-09-17	1	64	17	7d	0	0	1	1	1	0	0	0	0	0	0	1	0	0		12.01	11.45	0.42	110	161	220.38	94.4	29	13.1	1.14	5.14	19.4	9.8	34	75.6	29.9	299.3	2.96	139.6	105.2	1.99			7.42	88	22	1.6	14.98
2377509	2022-09-02	2022-09-17	1	70	15	0	0	0	0	0	0	0	0	0	0	0	0	0	0	0		22.31	19.53	1.25	104	51	201.85	76.34	28.8	14.1	1.26	5.64	30.1	21.3	31.2	9.1	2.7	567.7	4.31	141.2	113.8	1.8	41000	0.151	7.27	95	25	0.5	12.133
2379172	2022-09-08	2022-09-17	1	67	9	0	0	0	1	1	0	0	0	0	0	0	0	0	0	0		13.08	10.67	0.97	96	314		0.85					14	15.8	38.4	17.9	5.2	191.3	4.13	137.2	102.4	1.78		0.043	7.31	88	29	1.3	7.93
23746405	2022-08-10	2022-09-19	1	36	40	0	0	0	0	1	1	0	0	0	0	0	0	0	0	0		19.2	15.78	1.92	81	359	336.79	3.44	31.3	14.1	1.23	9.18	20.9	10	19.1	11.1	3.7	36	3.1	127.9	101.6	2			7.44	80	17	1	15.88
2379872	2022-09-11	2022-09-19	1	74	8	3d	0	0	1	0	1	0	0	0	0	0	0	0	0	0	33	20.14	10.09	1.41	71	192	243.47	55.34	33.1	12.9	1.09	5.14	11.4	6.4	25.4	6.1	1.7	251.1	5.44	138	108.7	1.75		0.163					14.41
2378377	2022-09-05	2022-09-19	0	45	14	6d	0	0	0	1	0	0	0	0	0	0	0	0	0	0		8.07	6.32	0.94	102	11	275.1	16.03	25.6	12.1	1.01	7.22	177	50	27.9	14	8.1	67.7	3.38	133.4	104.2	1.96			7.35	158	17	0.7	4.27
2376913	2022-08-31	2022-09-21	0	71	21	0	0	0	0	0	1	0	0	0	0	0	0	0	0	0		13.47	11.24	0.95	113	438			26.1	11.7	1.04	6.36	43.9	30.9	34.4	13.6	3.7	97.6	4.04	143.3	103.3	2.07	18000	3.76	7.49	68	34	1
2381034	2022-09-14	2022-09-24	0	68	10	10d	1	240	1	1	1	0	0	0	0	0	0	0	1	1		16.01	14.86	0.31	104	121		68.63	30.2	13.2	1.19	11.64	70.6	41.3	20.6	128.7	101.1	279.2	4.75	133.9	99	1.66	34400	0.116	7.11	41	61	2.3
2383420	2022-09-20	2022-09-27	0	69	7	0	0	0	0	0	0	0	0	0	0	0	0	0	0	0		8.93	8.1	0.49	153	137	200.79	16.25	29..7	12.9	1.12	5.3	65.8	56.8	34.4	48.7	27.3	79.8	4.07	134.2	99.5	2.12		0					21.94
23737956	2022-08-26	2022-09-23	0	83	28	14d+6h	1	48	1	1	1	0	0	0	0	0	0	0	0	0		10.71	10.51	0.17	140	179	84.91	9.57	25.4	16.5	1.48	4.02	32	11.3	22.7	47.2	21.9	115.1	2.97	131	105	1.81	9440	0.034	7.39	85	15	6.3	27.21
2385272	2022-09-25	2022-09-27	0	62	2	2d-10h	0	0	0	0	0	0	0	1	0	0	0	0	1	0		0.45	0.15	0.27	52	16	432.61	8.75	25.1	13.2	1.19	12.72	171.4	108.7	25	172.1	123.5	78.4	4.9	130.6	98	1.93	845	0					0.23
2384422	2022-09-23	2022-09-29	1	39	6	0	0	0	0	0	0	0	0	0	0	0	0	0	0	0		27.57	26.72	0.44	137	255	342.96	33.04					85.1	77.1	36.8	114.7	76.6	320	3.08	132.4	90.1	1.5			7.38	111	18	8.5
2384317	2022-09-23	2022-09-28	1	57	5	0	0	0	0	1	0	0	0	0	0	0	0	0	0	0		10.35	7.23	1.99	105	102	247.12						30.7	40.3	33.8	16	4	47.7	2.87	136.4	102.9	2.11	0	0	7.46	80	29	1	9.83
2328413	2022-09-20	2022-09-28	0	80	8	3d	0	0	1	0	1	0	0	0	0	0	0	0	0	0		13.31	12.88	0.21	157	141	11.47	43.41	29.2	14.2	1.25	1.97	28.4	15.6	37	14.3	4.7	103.8	3.66	136.9	105.3	2.25		0.285	7.41	86	28	6.8	26.56
992619	2022-09-05	2022-09-28	1	59	23	10d	0	0	0	1	0	0	0	0	0	0	0	1	0	0		7.43	6	0.76	137	117	229.43	16.19	27	11.6	0.98	4.87	36.4	15.1	28.5	9.3	3.4	101.1	4.42	128.2	98	2.08	0	0.155	7.42	66	40	2.1	4.69
2383269	2022-09-20	2022-10-05	0	77	15	0	0	0	0	0	0	0	0	0	0	0	0	0	0	0	33	8.64	8.44	0.16	122	163	31.13	0.59	22.2	10.4	0.91	3.39	1243.1	564.9	41.6	35.3	8.4	75.2	4.29	144.1	106.9	2.35		0					15.02
2386736	2022-09-28	2022-10-07	1	59	9	9d-9h	0	0	1	0	0	0	0	0	0	0	0	0	0	0	33	8.59	8.17	0.25	119	278	84.91	0.75	30.8	13.5	1.18	4.55	81.3	81.3	135.6	16.3	5	40.4	3.37	133.4	96.6	1.98	822（）	0					11.89
2387472	2022-10-02	2022-10-04	1	65	2	2d+13h	0	0	0	0	1	0	0	0	0	0	0	0	1	0		29.52	27.67	0.79	105	139	245.85	69.58	25.2	11.4	0.99	6.23	21.6	13.7	24.5	14.6	5.8	26.37	4.49	151.8	117.4	1.83	13100	0.091	7.4	118	36	1.4	10.18
2384710	2022-09-23	2022-10-02	0	80	9	9d+3h	1	0.7	0	1	1	0	0	0	0	0	0	0	1	0							334.8	23.79	33.2	13.6	1.21	9.26	25.8	76.3	24.5	12.7	5.3	233.6	4.2	140.2	108.9	1.82	4320	0.253	7.4	70	29	4.6	4.52
2387603	2022-10-02	2022-10-15	1	50	13	36h	0	0	0	0	1	0	0	0	0	0	0	0	0	0		11.04	10.02	0.72	131	171	126.88	131.32	26.2	12.2	1.08	6.91	74	43.3	31.8	28.3	16.9	125.5	3.65	127.6	90.6	2.05	2120	0.062	7.42	83	27	3.2	23.07
2383350	2022-09-20	2022-10-12	0	48	22	22D	1	200	0	1	0	0	0	0	0	0	0	0	1	1		9.38	7.07	1.61	76	16	356.2	23.32	27.6	14	1.26	1.77	54.5	35.9	29.1	44.3	12.9	75.3	4.24	118.9	88	1.8		0.026	7.59	73	24	1.5	5.1
2388072	2022-10-05	2022-10-17	0	52	12	12D+2H	1	9D	1	0	0	1	0	0	0	0	0	0	0	0		5.79	3.31	1.94	203	142	70.54	0.45	32.8	15.2	1.37	4	48.5	27.5	28.5	38.5	19.4	145.1	4.87	135	96.8	2.1	19200	0.031	7.33	42	52	1.4	11.55
2390324	2022-10-10	2022-10-11	0	49	1	1D-7H	0	5	0	0	0	0	0	0	0	0	0	0	1	1		27.44	16.12	2.12	107	169	136.76	106.84	37.9	25.7	2.27	2.03	96	39.9	19.9	46.4	27.4	231.5	6.08	137.6	104.3	2		0.032	6.97	62	22	15	13.29
2388516	2022-10-06	2022-10-12	0	56	6	6D-6H	0	0	1	0	0	0	0	0	0	0	0	0	0	0		21.56	16.59	3.02	159	85			51.2	22.3	2.02	3.06	441.8	1451.1	29.7	193.8	120.2	283.8	4.24	134.9	103.1	2		0	7.43	82	27	2.1	16.6
2145683	2022-10-07	2022-10-19	1	53	12	12D-2H	0	0	0	1	1	0	0	0	0	0	0	0	0	0		2.33	1.76	0.51	147	284	143.75	11.38	23.5	12.3	1.03	3.78	14.7	12.9	37.5	10.5	1.7	262.3	5.01	147.2	106.3	2.13		4.11	7.35	62	25	2.4	10.03
2387630	2022-10-02	2022-10-19	0	0	17	401H	1	50	0	0	0	0	0	0	0	0	0	0	0	0		15.57	14.09	0.37	142	226			28.1	17.4	1.58	2.39	1470.7	1487.7	35.1	24.8	8.3	131.4	4.27	144.1	103.9	1.97		4.75	7.32	146	41	6.5	14.1
2392458	2022-10-19	2022-10-21	1	68	2	2D-3H	0	0	1	1	1	0	0	0	0	0	0	0	0	0		17.4	15.68	1.12	96	192	221.41	15.91	30.8	13.5	1.11	4.61	7.7	10.1	20.2	17.8	8.7	117.2	4.37	144.6	117.9	2.23		0.013	7.37	66	27	1	16.16
2393125	2022-10-21	2022-10-22	1	0	1	19H	0	0	0	0	1	0	0	0	0	0	0	0	1	0		17.29	16.35	0.29	114	60	315.96	112.98	47.5	16.1	1.33	6.24	280.8	214.2	30.2	24.2	12.7	174.9	2.7	131.1	99	1.91		0.118	7.49	70	21	2.5	17.92
23690998	2022-10-22	2022-10-27	0	0	5	5d-14h	0	0	1	0	1	0	0	0	0	0	1	0	0	0	33	3.93	0.74	0.35	103	118	21.28	1.84	34.4	14.5	1.19	2.44	25	6.4	38	20.3	6.6	454.7	3.36	135.4	97	2.19	146000	0.056	7.48	77	36	0.4	4.22
2388214	2022-10-05	2022-10-25	0	80	20	20d-7h	1	336	1	1	1	0	0	0	0	0	0	0	1	0		11.46	8.44	2.04	89	197			32	13.7	1.2	4.69	7.8	7.7	37.2	1	1	518.9	8.14	126.4	101.7	1.54		0	7.27	57	28	4.4	7.7
2390133	2022-10-10	2022-10-29	0	81	19	19d	1	101	1	0	0	1	0	0	0	0	0	0	0	1		17.06	16.03	0.21	112	229	73.54	14.95	27	11.2	0.96	4.21	46	28.5	35.6	8.8	1.7	267.8	5.59	134.2	93.6	1.93	7030	0.081	7.21	50	85	1	7.95
2393147	2022-10-22	2022-10-28	0	92	6	6+9	1	142	1	0	1	0	0	0	0	0	0	0	1	0		23.11	21.69	0.71	119	405	19.17	0.94	25.5	11.6	0.98	4.27	191.6	69.8	34.7	6.6	1.7	194.5	4.68	141.7	103.3	1.98	28700（）	32.8	7.33	81	42	4.9	16.57
2395346	2022-10-29	2022-10-29	0	63	1	13	1	13	0	0	0	0	0	0	0	0	0	0	1	0		2.32	1.85	0.2	124	8	368.36	92.16	29.2	15.4	1.34	8.86	67.3	28.3	20.8	27.3	16	179.9	4.15	141.8	109.9	1.73			7.24	55	38	4.8
2151963	2022-10-25	2022-10-31	0	54	6	6+2	1	24	0	0	0	0	0	0	0	0	0	0	1	0		15.99	15.35	0.23	84	324	362.98		40.6	37.6	3.39	6.89	16	12.8	25.7	72.1	46.5	156.5	4.28	135.7	103.4	2.05	2300	0.073	738	51	30	1.8	12.15
2394643	2022-10-27	2022-11-02	1	82	6	6d+13h	1	WC2022-10-27	1	0	1	0	0	0	0	0	1	0	1	0		13.84	12.47	0.56	55	145	263.84	0.68	25.6	13	1.11	4.02	11.7	9.7	28	10.7	3	121.9	3.75	138.4	110.2	2.27	13400（）	0.068	7.43	73	26	1.1	13.49
2392738	2022-10-20	2022-11-02	1	80	13	13d-1h	0	0	1	1	1	0	0	0	0	0	0	0	0	0		36.88	33.96	0.89	113	185	64.16	79.86	31.8	12	0.99	5.3	28.2	17.7	34.4	10	2.3	192.6	3.96	140.7	101.1	2.25	6110（）	1.5	7.2	67	45	9.8	35.96
2165562	2022-10-27	2022-11-02	1	78	6	6d-7h	0	0	1	1	1	0	0	0	0	0	0	0	0	0		20.92	20.03	0.54	111	60	210.52	93.18	29.7	17.7	1.47	3.97	178.1	123.4	33.2	25.7	14	340.5	4.68	140.2	106.9	1.97		1.11	7.27	183	20	2.1	7.02
2398804	2022-11-08	2022-11-09	0	55	1	20h	0	0	0	0	0	0	0	0	0	0	0	0	0	0		13.5	8.2	3.79	92	195	107.12	1.88	58.4	20.3	1.77	1.08	63.9	47.2	16.3	51.5	30.2	303.2	4.63	136.7	107	1.85	3480	0.082	7.45	112	31	4.4	9.29
2393203	2022-10-22	2022-11-12	1	72	21	0	0	0	1	1	0	0	0	0	0	0	0	0	0	0		6.61	4.36	1.22	117	227	274.6	2.59	24.3	12.9	1.06	4.86	17.5	47.7	27.6	9.6	9.6	71.1	2.83	140.1	107.8	2.02	4800	0.057	7.42	54	39	1.5
2397101	2022-11-03	2022-11-12	1	80	9	0	0	0	0	1	0	0	0	0	0	0	0	0	0	0		13.92	13.05	0.5	109	43	320.38	63.61	29	14.1	1.22	6.89	106	158.4	24.4	19.2	9.5	125.5	3.12	141.7	108.9	2.07	23300	1.11	7.46	68	31	1.6	14.52
2400377	2022-11-13	2022-11-15	0	35	2	1	0	0	0	0	0	0	0	0	0	0	0	1	0	0		16.08	13.53	2.04	123	75	320.69	81.78	31	17.9	1.57	4.23	2295.6	1003.2	27.8	31.7	18.6	188.8	4.32	135.3	97.2	1.99	1910.1	0	7.48	75	20	6.4	11.89
2401016	2022-11-15	2022-11-15	0	54	1	10h	2	4	0	0	0	0	0	0	0	0	0	0	1	0		7.98	6.34	0.96	143	71	217.87	80.14	218.3	33.2	2.96	1.83	95	40.2	20.8	53	38.3	412.8	3.66	138.3	97.1	1.93	4430	0.013	7.25	135	17	13.4
2393180	2022-11-07	2022-11-14	1	55	7	0	0	0	0	0	0	0	0	0	0	0	0	1	0	0	33	3.97	3.06	0.43	88	51	118.78	0.54	26.9	12.5	1.03	4.73	21.6	12.2	37.7	18	4.2	73.2	3.34	133.2	101	2.1	264	0
2398402	2022-11-07	2022-11-12	0	64	5	5d-6h	0	0	1	0	0	0	0	0	0	0	0	0	0	0		35.99	33.32	1.01	136	189	169.51	38.34	15.8	31.6	1.45	3.65	30.6	17	32.9	11.1	2.6	278.7	3.49	136.9	109.9	2	7760（EICU）	0.11	7.3	99	33	2.8	23.21
2399519	2022-11-10	2022-11-19	1	40	9	0	0	0	0	0	0	0	0	0	0	0	0	0	0	0		1.07	0.06	0.86	94	12	175.43	0.069	15.6	12	1.02	7.14	11.6	16.2	30.2	16	3.2	83.3	2.52	139	105.7	2.04	82.8	0	7.5	77	36	0.7	1.45
2401386	2022-11-16	2022-11-17	0	84	1	44h	1	44	0	0	0	0	0	0	0	0	0	0	1	0		2.2	1.55	0.6	118	145	308.67		15	31.8	1.2	7.58	81.6	51.1	26.8	30.8	14.8	80.1	4.12	128.9	97.5	2.04	10400	0.042	7.45	61	37	2.7	6.98
2399933	2022-11-12	2022-11-21	1	76	9	0	0	0	1	0	0	0	0	0	0	0	0	0	0	0		8.4	8.19	0.19	128	128	163.09		16.7	32.2	1.14	3.03	23.7	10.2	32.5	16.6	4.3	92.1	3.4	139.4	105.7	2.27		0.154	7.43	74	32	1.8	6.24
2402347	2022-11-18	2022-11-20	0	61	2	2d+3h	0	0	1	0	1	0	0	1	0	0	0	0	1	0		8.95	7.34	0.93	87	207	59.63	1.94	15.4	21.1	1.26	2.97	19.6	10.3	31.1	12.9	2	233.6	3.48	135.7	97.4	2	32400	0.418	7.5	72	35	2.1	6.22
2399958	2022-11-12	2022-11-21	0	45	9	0	0	0	1	0	0	0	0	0	0	0	0	0	0	0	33	11.83	10.08	0.95	166	77	272.46	34.91					41.9	131.4	36.2	84.2	55.5	116.7	3.57	140.4	100.5	2.2							10.14
2401344	2022-11-15	2022-11-24	1	67	9	0	0	0	0	0	0	0	0	0	0	0	0	0	1	0	33	16.54	15.59	0.66	118	51	239.51	21.6	33.1	15.1	1.31	4.56	29.9	21.9	31.7	15.6	3.4	81.3	3.05	137.9	109	1.99
2402765	2022-11-19	2022-11-28	1	72	9	0	0	0	1	1	1	0	0	1	0	0	0	0	1	0	33	6.94	5.85	0.73	107	180	58.2	7.61	26.2	11.4	0.98	3.83	19.8	15.5	39.6	11.6	2.4	82.9	3.66	138	103	2.12		0.02					3.16
2401732	2022-11-16	2022-12-03	0	44	17	0	0	0	0	0	0	0	0	0	0	0	0	0	0	0		16.9	14.21	1.34	64	309	210.72	4.06	27.2	13.3	1.15	6.6	79.2	59.2	25.4	11.8	3.1	42.1	4.24	130.8	97.1	2.14		0	7.54	88	32	2.2
2398043	2022-11-06	2022-12-05	1	63	29	29d-6d	1	153	1	1	0	0	0	0	0	0	0	0	1	1		30.21	22.62	5.67	171	283			25.9	10.8	0.9	2.85	44.7	35	37.2	8.1	1.6	156.8	4.21	136.9	107.2	2.5	176	0.145	7.02	61	86	4.1	28.76
2403519	2022-11-22	2022-12-05	0	49	13	0	0	0	1	0	0	0	0	0	0	0	0	1	1	0		19.44	18.7	0.2	152	187	340.54	97.49	35.8	16.5	1.43	8.17	83.8	51.3	34.2	59.8	41.2	264.5	3.38	133.2	103.2	1.83		0.016	7.41	105	15	3.3	20.98
2400014	2022-11-12	2022-12-05	0	85	23	23d-5h	1	19d-5h	0	0	0	0	0	0	0	0	0	0	1	1		13.19	11.81	0.86	138	161	0.14	0	29.5	13.8	1.19	3.14	24.5	35.7	40.7	24.8	5.8	51.7	2.74	143	105.9	2.71		0.022	7.46	58	41	0.7	13.19
2405050	2022-11-27	2022-12-08	0	58	11	9d-3h	1	13h	0	0	0	0	0	0	0	1	0	0	1	0		8.33	5.63	0.89	92	32	75.47	2.78	47.7	20.2	1.68	1.59	52.6	27.1	25.8	84.3	43.5	191.3	4.52	134.6	107.6	2.14		0	7.47	67	26	1.5	8.98
23742283	2022-11-28	2022-12-07	1	51	9	5d+7h	1	4d+5h	1	0	0	0	0	0	0	0	0	0	0	0		2.31	1.76	0.45	118	133	84.61		27.8	10.2	0.85	1.95	13.6	8.2	37.4	17.3	3.7	55	3.51	129	95	2.18		0	7.45	93	26	3.2	2.63
2405996	2022-12-02	2022-12-10	0	75	8	0	0	0	1	1	0	0	0	0	0	0	0	0	0	0		13.8	12.02	0.81	169	187	248.47	30.5	29.7	12.2	1.05	6.89	37.1	35.4	35.7	26	9.4	188.6	4.58	131.9	97.8	2.25		0.065	7.44	67	32	1.6	15.31
2405546	2022-11-30	2022-12-09	0	74	9	0	0	0	1	1	0	0	0	0	0	0	0	0	0	0		14.76	13.12	0.72	116	84	59.9						18.9	8	27.1	13.7	4.1	103.4	3.07	122.4	90.6	1.75		0	7.45	82	36	1.4
2405928	2022-12-02	2022-12-10	0	18	8	0	0	0	0	0	0	0	0	0	0	0	0	0	0	0	33	4.28	3.24	0.87	156	125	111.32	0.64										80.2	3.71	132.5	96.4	2.12		0
2405673	2022-11-30	2022-12-09	1	44	9	8d+12h	1	3d+7h	0	1	0	0	0	0	0	0	0	0	0	0		26.92	25.88	0.35	88	186	159.84	57.76	41.3	20.8	1.84	3.34	76.5	43	23.2	15	9.7	176.6	2.67	128.4	97.8	1.67		0.024	7.47	78	26	7	37.64
2406153	2022-12-04	2022-12-09	0	66	5	5t-6h	1	5d-8h	0	0	0	0	0	0	0	0	0	0	1	0		3.44	2.76	0.23	107	33	50.96	1.4	36.8	12.3	1.04	1.33	81.6	42.4	25.9	34.2	18.3	47.1	3.85	130.7	102.6	1.89		0	7.44	63	37	1.2	2.85
2399006	2022-11-09	2022-12-08	1	76	29	27d	1	27d	0	1	0	0	0	0	0	0	0	0	1	0		50.72	47.94	0.96	127	238	308.15	13.43	35.5	13.5	11.16	7.65	19.3	10.6	27.1	5.8	1.6	101.3	4.63	147.4	113.9	2.12	2370	0.074	7.23	128	32	3.2	67.65
2406121	2022-12-03	2022-12-07	1	46	4	4d-9d	0	0	1	0	1	1	0	1	0	1	1	1	0	0		14.01	12.56	0.56	72	39			41.3	13.4	1.16	4.07	18.8	24.5	30.7	9.6	2.3	162	3.94	137.5	109	1.94	26300（EICU）	0.158	7.42	108	27	1.2	12.45
2391055	2022-10-13	2022-12-10	0	52	58	12d-4	0	0	0	0	0	0	0	0	0	0	0	0	0	0		17.72	16.66	0.41	104	198	243.38	9.89	24.2	13.3	1.15	8.23	13	67.5	27.1	22.8	11.8	136.3	3.3	132.4	101.2	2.09	3450	0	7.46	103	27	1.2	10.06
2405343	2022-11-29	2022-12-09	0	42	10	0	0	0	0	1	0	0	0	0	0	0	0	0	0	0		10.74	8.71	0.74	140	52	265.66	16.92	29.2	12.6	1.04	6.02	39.3	77.6	27.7	118.2	76.1	119.9	3.94	129.5	100.2	2.02	1780	0.646	7.35	83	23	1.1	12.55
2404210	2022-11-23	2022-12-16	0	78	23	23d-5h	1	15-10h+24	1	1	0	0	0	0	0	0	1	0	0	0		7.61	6.96	0.45	82	217	63.97	0.49	36.1	14.4	1.25	6.71	29.9	22.9	19.6	5.6	1.5	266.2	4.52	136.4	111.3	2.6	3770(EICU)	0.032	7.41	55	38	1.2	16.28
2406086	2022-12-03	2022-12-19	1	75	16	16d	1	6d+9	1	1	1	0	0	0	0	0	0	0	0	0		34.62	31.4	1.21	109	309	198.94	25.87	30.6	12.3	1.01	4.86	15.7	9.2	32.9	9.6	2.7	171.3	5.81	138.9	99.9	2.13	2500	0	7.03	88	13	0.8	13.33
2407777	2022-12-09	2022-12-18	0	55	9	0	0	0	1	0	0	0	0	0	0	0	0	0	0	0	33	10.15	8.64	0.82	65	224	302.58						19.2	13.3	25.5	4.4	1.2	136.1	3.13	140.6	108	1.87	782	0					7.82
2233037	2022-12-07	2022-12-21	0	47	14	14d-1	0	0	0	0	0	0	0	0	0	1	0	0	0	0	33	15.63	15.21	0.25	98	49	109.86	43.64	28.5	14.8	1.27	2.61	52.9	46.5	27.6	74.1	48.5	100.9	3.46	133	99.4	1.99		0.038
2409953	2022-12-23	2022-12-28	1	51	5	0	0	0	1	0	1	0	0	0	0	0	0	0	0	0	33	19.61	17.83	1.05	148	57	189.96	10.26					59.8	38.1	36.2	29.4	8.9	293.6	3.75	131.5	88.6	2.02		0.056					12.15
2414164	2023-01-06	2023-01-07	0	84	1	35h	1	32h	0	0	0	1	0	0	0	0	0	0	1	0		20.71	19.77	0.29	164	145	223.8	4.19	71	39.3	3.29	4.73	2767.2	652.7	28	23.7	12.6	208.4	3.86	146.4	102.8	1.97	206000	1.51	7.39	90	58	4	18.89
2411062	2022-12-28	2023-01-08	0	69	11	11d-8	1	2d-11	1	1	1	0	0	0	0	0	0	0	1	0		12.44	11.67	0.34	150	65	126.08	0.12					38.8	16.6	27.6	21.5	5.9	162.2	4.02	134.4	100.6	2		0.071	7.41	48	28	2.9	12.2
2409577	2022-12-20	2023-01-16	0	42	27	0	0	0	0	0	1	0	0	0	0	0	0	0	0	0		2.45	1.63	0.49	137	92	30.6	0	27	11.3	0.93	3.63	33.8	65	35.5	13	3.1	76.6	3.99	139.32	104.4	2.13	183	0					3.54
23745075	2023-01-09	2023-01-17	0	73	8	0	0	0	0	1	0	0	0	0	0	0	0	0	0	0		8.94	7.7	0.86	101	60	163.09	22.71	34.3	13.1	1.12	4.99	24.8	29.1	26.8	11.4	2.5	126.6	4.76	132.6	99.9	1.93	3350	0.224	7.43	158	35	1.2	6.96
2410041	2022-12-23	2023-01-19	0	75	73	0	0	0	1	1	1	0	0	0	0	0	0	0	0	0		5.23	4.71	0.26	118	142	126.26	0.27	27	12	0.99	4.61	23.5	18	25.8	12.6	3.5	190.4	3.08	136.3	101.8	1.74	1180	0.042	7.51	57	35	0.9
2227602	2023-01-15	2023-01-23	0	76	8	8d-6h	1	8d-7h	0	0	0	0	0	0	0	0	0	0	1	0		10.27	9.22	0.68	105	215	296.37	0.86	23.6	12.4	1.06	6.19	27	19	23.6	8.2	2.2	79.9	4.24	135.6	101.9	1.99		0.03	7.49	83	37	2.2	12.63
2418370	2023-01-25	2023-01-29	0	63	4	4d-10h	1	2d-8h+1h	1	1	0	0	0	0	0	0	0	0	1	1		0.41	0.02	0.32	73	11	370.14	39.26	34.4	13.9	1.2	5.59	35.2	21.8	35	15.4	6.7	911.8	4.89	138.6	105.8	1.88	9390	0.073	7.32	116	31	0.8	0.15
2423230	2023-02-04	2023-02-05	0	73	1	19h	0	0	1	0	1	0	0	0	0	0	0	0	0	0		18.35	17.6	0.58	115	27	165.54	80.179	29.7	13.8	1.13	3.8	54.6	36.3	24.4	35	21.3	139.8	3.47	137.2	104.3	1.94	12300	1.8	7.48	81	34	2.4	31.17
2419035	2023-01-27	2023-02-02	1	85	6	0	0	0	1	1	0	0	0	0	0	0	0	0	0	0	33	6.95	6.56	0.3	127	222	53.77	1.83	25	12.4	1.06	4.31	27.1	25.1	34.8	13.6	4.6	83.2	3.55	138.4	100.8	2.14	654	0.063					7.08
2417843	2023-01-21	2023-02-05	1	63	15	8d+2h	0	0	1	0	1	0	0	0	0	0	1	1	0	0		11.94	10.96	0.73	85	47	121.68	67.45	41.7	18.1	1.5	1.02	175.3	117.4	25.7	29.7	17.3	149.1	2.81	138.1	103.8	1.92	41100	0.825	7.47	75	32	1.4
2146942	2023-02-01	2023-02-03	0	67	2	2d-5	0	0	1	1	0	0	0	0	0	0	1	0	1	1		5.07	4.24	0.43	54	116			34.8	14.9	1.29	3.83	191.9	78	30.7	16	4.3	873.4	5.34	136.6	97.3	1.96	15900	0.309	7.5	91	31	1.1	10.3
2416107	2023-01-12	2023-02-06	0	32	25	11d-3h	0	0	0	0	0	0	0	0	0	0	0	0	0	1		84.78	53.99	15.04	152	20	58.7	7.93	58.7	12.8	1.1	1.48	164.7	102.5	32.2	27	9.7	346.9	3.77	126.7	88.6	1.65		0.12	7.35	79	30	3	71.29
2423453	2023-02-05	2023-02-11	0	53	6	6d	1	7h	0	0	0	0	0	0	0	0	0	0	1	1		19.79	16.46	1.58	57	274	317.14	3.93	29.8	13.7	1.18	7.84	98.9	34.5	24	15.9	6.5	57.8	4.64	4.64	90.8	2.17	278	0	7.48	69	28	10	18.03
2425374	2023-02-09	2023-02-10	0	76	1	16h	1	16h	1	0	0	0	0	0	0	0	0	0	1	0		21.89	16.71	4.04	130	325	199.01	0.32	28.9	14.3	1.17	6.43	21.4	15.7	33.9	13.3	3	204.8	4.72	139.7	105.5	2.22	8550	0.079	7.39	49	33	2	10.5
2422439	2023-02-02	2023-02-10	0	44	8	0	0	0	1	0	0	0	0	0	0	0	0	0	1	0		22.86	20.07	1.44	80	497	161.72	13.52	22.7	12.9	1.11	7.36	143.1	279.8	24.8	21.9	10.2	157	4.33	133.4	107.3	1.96	610	0	7.35	104	23	1.9	16.06
2419524	2023-01-28	2023-02-12	1	44	15	6d	0	0	1	1	0	0	0	0	0	0	0	0	0	0		5.06	3.72	0.61	50	170	272.98	80.04	21	13.2	1.08	7.11	15.4	15.2	26.9	11.9	4.9	243	3.51	132.8	109.8	1.75	13300	0.147	7.37	78	20	0.9	11.69
2371374	2023-01-20	2023-02-13	1	67	24	4d-7h	0	0	0	1	0	0	0	0	0	0	0	0	1	0		22.47	20.28	1.42	65	450	100.12	2.8	27.7	14.1	1.16	3.1	68.1	29.5	20	8	1.6	186.1	3.8	140.6	109.4	1.95	15000	23.4	7.5	183	25	1.1	24.65
23706697	2023-02-05	2023-02-13	1	58	8	0	0	0	0	0	0	0	0	0	0	0	0	0	0	0		4.35	3.47	0.75	109	129	279.35	6.36	26.2	13	1.11	6.28	17.3	16	35.9	24.5	7.5	126.4	3.7	136.4	101.6	2.14		0	7.39	194	31	1.1	9.77
2416988	2023-01-16	2023-02-14	1	46	29	11d-2h	0	0	0	1	0	0	0	0	0	0	0	0	0	0		46.89	31.14	2.38	117	172	469.68	50.36	31.2	14.2	1.23	9.66	12.7	11.4	28.4	7.5	2	172.3	5.19	139.7	103.2	2.19	8340	0.069	7.4	54	31	2.6	14.53
2379218	2023-02-10	2023-02-14	1	62	4	0	0	0	1	1	1	0	0	0	0	0	0	0	0	0		4.24	3.12	0.9	111	45	159.6	0.1	38.9	12.8	1.1	1.87	1026.5	702.2	26.2	84.9	60	83.5	3.22	135	107.8	1.72		0.064	7.39	54	28	1.3
2425537	2023-02-09	2023-02-19	0	79	10	10d+11h	1	248	0	1	2	0	0	0	0	0	0	0	1	0		25.17	23.64	0.09	105	160	191.99	0.95	29.4	15.9	1.31	6.02	63.8	50.6	19.6	54.1	29.9		2.74	129.1	97.4	1.65	2100	0.056	7.45	62	38	1.8	24.41
2429362	2023-02-16	2023-02-22	1	85	6	6d-6h	1	3d	1	0	1	0	0	0	0	0	0	0	1	0		10.4	6.98	2.76	104	366			23.5	12.8	1.1	3.83	75.5	61.1	34.5	12.6	3.3	349.8	4.46	141.9	108.2	1.78	181000	0.321	7.42	67	21	1.7	12.04
2429550	2023-02-17	2023-02-21	0	58	4	0	0	0	1	0	0	0	0	1	0	0	0	0	0	0	33	4.08	1.47	0.93	67	29	93.6		26.6	13.8	1.19	5.16	39.7	25.4	33.9	40	11.3	71.6	3.47	131.3	96.4	2.06		0					5.17
2430532	2023-02-19	2023-02-22	1	66	3	24h	0	0	0	0	0	0	0	0	0	0	0	0	0	0		7.71	5	1.71	89	363	17.31	0.44	30.9	13	1.12	3.79	26.4	12.6	39.2	24	6.9	126.9	3.28	137.2	102.1	2.15	3280	0.142	7.43	84	34	0.8	6.04
2254852	2023-02-14	2023-03-01	0	83	15	15d-2h	1	5d+6h	1	0	1	0	0	0	0	0	1	0	1	1		5.73	4.31	0.79	82	212	42.4	0.329	35.9	12.5	1.08	4.07	23.2	7.6	31.4	8.9	2.2	264.5	4.05	136.6	104.4	2.01	10600	0.016	7.4	74	31	1
2432380	2023-02-22	2023-03-02	1	72	8	8d-8h	1	12	0	1	0	0	0	0	0	0	0	0	1	0		4.92	3.6	1.15	129	117	139.79	62.81	35.2	12.1	1	3.32	184.5	80.5	28	25.3	12.8	186.5	3.39	136.9	105.7	1.89	648	0.146	7.41	68	31	1.2	6.53
2418304	2023-02-23	2023-03-02	0	66	7	7d-7h	1	7d-7h	1	0	1	0	0	0	0	0	1	0	1	1		16.11	13.57	1.6	72	317	77.93	0.89																	7.42	147	24	1	13.6
2430449	2023-02-19	2023-03-02	1	65	11	0	0	0	0	0	0	0	0	0	0	0	0	0	0	0		18.23	15.77	1.51	73	70	264.35	32.66	33.6	16.6	1.44	5.72	19.1	13.4	24.4	13.2	6.1	167.1	4.59	141.5	104.8	2.07	71200	0.059	7.37	107	34	3.5	11.21
2436277	2023-03-02	2023-03-03	0	33	1	16	1	14	1	0	0	0	0	0	0	0	0	0	1	0		7.57	6.2	0.79	157	182	30.32	0.33	25.3	11.4	0.91	4.55	88.7	40.9	35.2	15.9	4.1	169.7	3.62	140.3	111.8	1.93	356	0.013	7.42	35	30	2.2
2412705	2023-02-17	2023-03-07	0	47	18	18d	1	408	1	0	0	0	0	0	0	0	0	0	0	0		15.06	12.07	2	74	241	143.75	0.48	23.7	13.1	1.13	3.83	89.2	91.3	28.8	25.5	11.3	160.4	4.67	143.4	118.5	2.13			7.35	80	28	1
2437059	2023-03-04	2023-03-09	1	39	5	0	0	0	0	0	0	0	0	0	0	0	0	1	0	0		14.14	13.79	0.07	127	137	257.47		45.9	14.6	1.23	4.08	次日43.4	次日34.7	次日28.4	次日14.3	次日6.3	153.5	3.22	130	97.6	2.05	141	0	7.45	137	20	1.4	11.08
2168765	2023-03-04	2023-03-08	0	86	4	4d	0	0	1	1	0	0	0	0	0	1	0	0	1	0		13.19	12.02	0.64	103	129	75.36	0.29	30.9	12.9	1.09	3.39	29.9	16	26.9	14.1	3.7	146.3	3.15	128.9	98.9	1.78		0.016	7.46	66	29	1.2	13.28
2434365	2023-02-27	2023-03-09	0	69	10	10d	0	0	1	0	0	0	0	0	0	0	0	0	0	0		20.39	18.4	1.04	136	412			22.8	15.2	1.32	4.45	112.2	44.7	31.4	22.8	8.1	120.4	3.29	147.7	109.5	1.93			7.59	85	28	2	19.01
2220291	2023-03-05	2023-03-14	0	67	9	24	0	0	0	0	0	0	0	0	0	0	0	0	0	0		6.91	6.33	0.35	133	93	154.25	22.43	28.6	14.8	1.21	4.9	36	44.7	35.6	17.5	5.2	72.7	3.74	137.8	107.1	2.08	1320	0.068	7.46	80	35	1.1	5.63
2435719	2023-03-01	2023-03-12	1	68	11	12d4h	0	0	1	1	0	0	0	0	0	0	0	0	0	0		26.29	25.66	0.21	106	11	141.62	20.91	27.3	13.9	1.17	7.42	44.2	41.8	21.1	21.7	11.4	359.9	4.32	122.5	95.5	1.64		0	7.39	111	24	3	20.78
2441950	2023-03-14	2023-03-15	0	56	1	14	1	0.5	1	0	0	0	0	0	0	0	0	0	1	0		10.97	10.22	0.6	143	4	217.06	57.45	25.4	12.5	1.06	5.52	41.7	20.9	27	201.6	134.5	192.1	3.67	127.2	98.2	1.96	776	0	7.43	69	18	2.3
2437062	2023-03-04	2023-03-17	0	54	13	0	0	0	1	1	0	0	0	0	0	0	0	0	0	0																									7.34	80	36	1.5	8.55
2435740	2023-03-02	2023-03-21	0	75	19	19d6h	1	130	1	1	0	0	0	0	0	0	0	0	1	0		5.79	4.98	0.33	144	100	314.23	18.17	43.8	12.5	1.03	8.81	20	11.8	29.3	11.5	4.3	56.2	4.33	148.4	119.2	2.23		0.064	7.16	84	13	1.6	5.17
2210256	2023-03-10	2023-03-24	0	65	14	0	0	0	0	0	0	0	0	0	0	0	0	0	0	0		26.24	24.58	0.95	156	242	360.74	9.37	38	16.7	1.37	7.66	12.9	7.7	31.1	40.5	14.7	135.6	3.68	135	104	2.01	3420	0.018	7.47	63	28	1.8	20.73
2440515	2023-03-11	2023-04-05	1	82	25	0	0	0	1	0	1	0	0	0	0	0	0	0	0	0		6.89	4.49	1.29	73	133	55.66	0.42	39.5	14.4	1.18	4.9	8.7	4.1	32.1	29.8	9.4	53.3	3.65	146	110.2	2.01		0	7.51	121	29	1.5
2436180	2023-03-02	2023-04-17	0	81	46	46d	1	408	1	0	0	0	0	0	0	0	0	0	0	0		5.23	4.86		146	168	260.5	2.93					30.3	14.3	29.7	14.1	5.6	74.9	3.11	137.9	105.8	1.93		0	7.52	53	32	1.5	9.87
02439754	2023-03-09 15:46	2023-03-17 09:52	1	81	8	0	0	0	0	0	0	0	0	0	0	0	0	0	1	0	50	6.98	4.62	1.61	178	188	2.77	0.05	37.1	11.1	0.91	3.35	39.2	23.3	31.7	16.6	3.7	125	4.28	136.2	100.8	2.24	3040	0.585					10.44
02418565	2023-01-26 11:51	2023-02-14 10:18	1	59	19	59	19	0	0	0	1	0	0	0	0	0	0	0	0	0	33	10.4	8.98	0.96	83	153	180.6	1.43	28.1	13.1	1.08	6.43	14.5	14.1	25.9	16.2	4.1	58.1	3.36	138.1	106.1	1.78		0.035	7.47	61	30	1.5	10.1
02450183	2023-03-30 08:24	2023-04-03 10:54	0	59	4	0	0	0	1	0	0	0	0	0	0	0	0	0	0	0	33	12.82	10.56	1.3	129	111	283.75	14.17	30.8	15.1	1.24	7.09	35	17.5	29.4	31.2	8.1	122.6	3.21	134.5	106.9	2.02		0.012					8.95
02421346	2023-01-31 16:10	2023-02-08 11:52	0	49	8	0	0	0	1	1	1	0	0	0	0	0	0	0	0	0	33	3.37	2.97	0.21	171	65	303.2	20.27	29.9	13	1.11	9.41						201.1	3.68	134.8	105.9	2.27		0.128	7.38	67	29	2	21.51
02446459	2023-03-22 23:11	2023-04-01 14:56	0	81	10	0	0	0	0	0	0	0	0	0	0	0	0	0	0	0	33	15.03	14.68	0.13	154	134	181.9	25.49	27.2	15	1.23	4.9	171.9	324.2	33.6	94.1	32.2	143	3.76	134.3	102.4	2.21		0.352					32
23735093	2023-01-19 15:00	2023-02-08 11:47	0	56	20	0	0	0	0	1	0	0	0	0	1	0	0	0	0	1	33	10.61	8.25	1.76	176	21	200.26	38.49	59.5	20.3	1.78	0.75	4053.2	2749.2	32.7	55.3	38.4	726.6	4.29	139.5	99.8	1.73		0.096	7.29	88	14	8.4	14.23
02443378	2023-03-16 17:23	2023-03-24 13:21	0	36	8	0	0	0	0	1	0	0	0	0	0	0	0	0	1	0	33	35.77	31.62	0.57	158	313		4.03	35.5	12.8	1.04	10.02	20.9	10.6	36.2	13.3	5.6	68.5	3.63	136.5	101.9	2.25		0.053	6.95	87	22	2.6
02424775	2023-02-07 18:22	2023-02-07 21:06	0	61	1	21	0	0	1	1	0	0	0	0	0	0	0	0	1	0	33	42.07	40.7	0.6	103	74	276.23	95.37	33.4	16.3	1.35	6.43	261.1	137.1	25.8	22.8	17.4	358.2	6.25	124.1	85.8	1.72	55000	2.14	7.42	71	19	5.7
02423256	2023-02-05 00:14	2023-02-10 15:12	0	49	5	135	0	0	0	0	0	0	0	0	0	0	1	0	1	1	33	11.13	8.34	0.47	134	12	317.93	40.3	35.2	16.6	1.44	6.19	25.7	20.5	20.2	142	95.5	585.8	4.04	131.8	97.5	2.33	447000	0.171	7.38	68	31	2.9	8.35
02473145	2023-05-14 17:20	2023-05-20 09:43	0	54	6	0	0	0	0	0	0	0	0	0	0	0	0	0	0	0	33	6.31	5.97	0.27	138	105	222.29	49.16	27.9	13	1.08	7.25	57.5	32.1	31.8	18.7	11.9	155.6	2.82	138.1	110.9	2.17		0.976					28.06
02465642	2023-04-27 15:46	2023-05-03 11:08	0	60	6	0	0	0	0	1	0	0	0	0	0	0	0	0	0	0	33	30.35	28.36	1.02	118	369	187.83	36.87	31.4	14.5	1.22	6.13	19.2	20.1	34.3	200.9	7.9	126.3	3.25	135.3	99.3	2.07		0.274					18.62
02407984	2023-05-03 14:10	2023-05-10 16:21	0	27	7	0	0	0	0	0	0	0	0	0	0	0	0	0	0	0	33	14.89	13.6	0.69	177	304	123.55	5.6	26.4	11.7	0.99	6.3	85.7	192.5	47.2	37	15.2	104.7	4.25	139.6	105.6	2.44		0.012
02490972	2023-06-21 14:55	2023-06-28 10:46	0	32	7	95	0	0	0	0	0	0	0	0	0	0	0	0	0	0	33	13.11	12.29	0.32	104	100							58.4	119.1	29.2	77.1	53.1	86.6	2.58	137.1	105.2	1.89		0.174	7.35	71	28	1.7	11.56
02465254	2023-04-27 06:30	2023-05-05 10:29	1	79	8	0	0	0	1	1	1	0	0	0	0	0	0	0	0	0	33	10.87	7.06	2.83	117	209		2.2					18.5	19.1	26.8	10.3	2.3	89.4	3.53	135.8	105	1.94
02465975	2023-04-28 16:59	2023-05-03 15:45	1	71	5	0	0	0	0	0	0	0	0	0	0	0	0	0	0	0	33	5.37	4.48	0.62	124	101	179.06	38.18																					5.65
02450464	2023-03-30 13:09	2023-04-11 11:40	0	83	12	170	0	0	1	0	0	0	1	0	0	0	0	0	0	0	33	6.32	4.4	0.93	122	102	83.3		32	13.6	1.15	4.73							3.13	132.3	105.7	1.8			7.5	68	29	0.8
02466483	2023-05-01 17:52	2023-05-04 09:50	0	86	3	0	0	0	0	0	1	0	1	0	0	0	0	0	0	0	33	9.34	7.24	1.26	139	213							32.6	25	28.3	26.8	9.8	58.9	4.14	133	103.9	1.99							10.74
02484770	2023-06-07 14:24	2023-06-16 14:54	0	47	9	23	0	0	0	0	0	0	0	0	0	0	0	0	0	0	33						169.37											43	3.77	131.1	99.2	1.94
02461522	2023-04-19 15:24	2023-04-21 11:52	0	54	2	0	0	0	0	0	0	0	0	0	0	0	0	0	0	0	33	16.2	13.93	1.37	137	134	64.59						136.8	254.4	30.8	14.9	4.3	80.9	3.7	135.3	104.3	2.05			7.39	75	39	2.6
02451593	2023-04-01 22:27	2023-04-29 10:52	0	52	28	280	1	154	0	0	0	0	0	0	0	0	0	0	0	0		8.39	6.84	1.14	116	297			29.1	11.4	0.91	2.73	27	11.1	22.5	8.4	1.8	44.4	3.31	136.1	101.2	1.74			7.54	84	38	1.7
02465221	2023-04-26 19:08	2023-05-08 10:36	1	43	12	69	0	0	0	0	0	0	0	0	0	0	0	0	0	0	33	5.8	4.55	0.68	109	55	159.93												3.14	127.1	98	1.66							6.61
02469446	2023-05-07 11:02	2023-05-20 10:08	0	57	13	145	0	0	1	0	0	0	0	0	0	0	0	0	0	0	33	9.4	4.71	3.09	131	163			34.6	14.6	1.23	3.79	37.1	15.6	29.9	10	2.4	382.3	3.14	132.5	99	1.79							8.06
02455391	2023-04-09 00:58	2023-04-18 12:11	0	57	9	0	0	0	1	1	0	0	1	0	0	0	0	0	0	0	33	7.35	4.65	1.73	114	395							40.9	42.8	32.1	11.7	2.7	57.1	3.38	132.1	99	1.91
02459551	2023-04-16 12:19	2023-04-24 12:33	1	68	8	97	0	0	0	0	0	0	0	0	1	0	0	0	0	0	33	2.84	1.94	0.39	71	70							70.6	41.3	24.7	127.5	80.1	31.6	2.9	135.9	108.7	1.88							2.61
02461569	2023-04-19 17:44	2023-04-29 08:27	1	61	10	0	0	0	0	1	0	0	0	0	0	0	0	0	0	0	33	7.94	6.7	0.62	8	98	128.13	25.41											3.3	137	107	1.09			7.41	80	37	0.8
02469559	2023-05-07 17:43	2023-05-19 10:02	1	62	12	0	0	0	1	0	0	0	1	0	0	0	0	0	0	0	33	11.12	9.03	1.18	113	141	51.92	7.55					33.7	40.3	30.5	14.2	4.6												12.04
02465255	2023-04-27 07:00	2023-05-08 12:05	1	22	11	32	0	0	0	0	0	0	0	0	0	0	0	0	0	0	33	10.74	8.37	1.57	102	643	42.16	0.91										56.8	1.23	135.1	100	2.21							10
23688468	2023-04-09 20:13	2023-04-18 12:15	1	68	9	0	0	0	1	1	0	0	0	0	0	0	0	0	0	0	33	15.58	13.56	0.78	148	160			27.9	12.8	1.06	6.91	17	20.7	40.6	19.8	4.1	52.7	4.03	135.4	104	2.28		0.012					14.66
02460963	2023-04-18 15:13	2023-05-05 09:00	1	69	17	0	0	0	1	1	0	0	1	0	0	0	1	0	0	0	33	48.41	46.73	0.99	97	57	259.2	46.37					40.1		23.7	30.2	19.6	175		132.6		1.82							42.15
02468547	2023-05-05 12:18	2023-05-13 08:54	1	60	8	0	0	0	1	1	0	0	0	1	0	0	0	0	0	0	33	9.47	6.61	2.75	113	111	252.38	62.33	24.8	12.1	1.01	6.46	15.4	13.6	39	8.1	1.8	114.7	5.41	135.3	8.8	2.38		0.081					8.07
02477345	2023-05-23 02:16	2023-05-31 13:00	1	51	8	0	0	0	0	0	0	0	0	0	0	0	0	0	0	0	33	29.74	26.46	1.07	128	35	233.95		26.3	12.2	0.99	6.76	22.2	32.7	29.3	12.7	3.7	30.3	2.44	128.7	95.1	1.93	1700	0.085					29.18
02470259	2023-05-08 16:53	2023-05-16 14:37	0	52	8	0	0	0	1	0	0	0	0	0	0	0	0	0	0	0	33	8.1	7.36	0.32	117	137			25.5	11.4	0.97	6.92	21.7	32.8	42.1	22.9	6.3	66.3	3.57	136.6	101.1	2.12		0.012	7.43	84	27	1.2
02483582	2023-06-05 14:05	2023-06-16 16:12	1	49	11	142	0	0	1	0	1	0	0	0	0	0	0	0	0	0	33	14.63	14.17	0.18	132	31	236.24	25.26	39.5	23.1	1.96	2.49	82.9	81.3	26.8	73.2	50.4	284.4	4.47	138.1	100.3	2.23	4820	0.047	7.31	80	35	10.1	13.98
02451938	2023-04-03 05:00	2023-04-13 09:58	0	71	10	0	0	0	1	0	0	0	0	0	0	0	0	0	0	0	33	10.16	9.01	0.66	141	45	280.36	43.91	30.9	15.5	1.31	5.86	138.9	136.3	32.7	129.1	86.2	157.8	3.25	138.6	19.1	2.12		0.167					11.06
02463467	2023-04-23 18:44	2023-05-07 08:46	1	68	14	168	0	0	0	1	0	0	0	0	0	0	0	0	0	0	33	26.09	25.26	0.5	123	48	345.35	80.5	32.9	14.8	1.25	6.72	39.8	25.7	32.7	29.5	10.7	324.4	4.22	135.5	96	1.87		0.218	7.45	26	33	5	22.2
02478847	2023-05-25 14:46	2023-05-28 15:07	0	46	3	0	0	0	1	0	1	0	0	0	0	0	0	0	1	0	33	17.54	13.18	3.2	169	179	54.74	6.52	27.3	12	1.02	3.08	22.7	16.8	38.6	23.9	4	114.2	4.03	136.5	108.7	2.17	507	0.025
02467250	2023-05-03 13:44	2023-05-09 13:54	0	73	6	0	0	0	0	0	0	0	0	0	0	0	0	0	0	0	33	12.85	10.53	1.5	156	211	19.58						42	57.5	43.1	27.1	4.5	62.3	3.79	137.6	101.7	2.26
02470937	2023-05-09 17:25	2023-05-14 10:23	1	26	5	0	0	0	0	0	0	0	0	0	0	0	0	0	0	0	33	5.95	5.33	0.57	110	144	55.98	2.96	23.9	11.3	0.91	3.61	28.1	22.3	38.8	22.4	4.1	35	3.88	132.7	107.6	2.02		0.012	7.38	98	32		5.06
02481435	2023-05-31 11:23	2023-06-08 11:02	1	60	8	0	0	0	1	0	0	0	0	0	0	0	0	0	0	0	33	15	12.03	2.04	160	127	42.51	5.69					10.9	16.6	38.6	17.9	3.9	58.9	3.23	141.3	103.6	2.08	473	0.012	7.45	85	34	1.4
02447994	2023-03-26 11:29	2023-04-15 09:11	1	54	20	0	0	0	0	1	0	0	0	0	0	0	0	0	0	0	33	11.06	9.84	0.81	104	27	291.96	24.13					24.9	16.4	23.3	17.1	8.4	64.8	2.59	125.8	91.5	1.81		0.015	7.47	79	45	1.3	10.4
02451526	2023-04-01 15:58	2023-04-12 09:51	1	70	11	91	0	0	1	1	0	0	0	0	0	0	0	0	0	0	33	20.37	19.11	0.64	103	67	326.26	9.04	31.6	13	1.1	6	13.8	13.6	20.4	19.1	9.2	117	2.61	135.1	103.3	1.82	2000	0.062	7.52	84	25	1.9	10.86
02489360	2023-06-17 17:13	2023-06-28 11:13	0	27	11	0	0	0	0	0	0	0	0	0	0	0	0	0	0	0	33							0.96										128.3	3.18	132.1	92.2	2.07							2.69
02449561	2023-03-29 07:30	2023-04-21 10:53	0	57	23	30	0	0	0	1	0	0	0	0	0	0	0	0	0	0	33	17.17	14.73	0.98	128	230	157.49	11.05	28.1	14.5	1.23	6.62	25.7	23.5	33.9	17	6	90.7	0.348	128.2	91.8	2.12	1050	124					16.37
02466312	2023-04-30 12:27	2023-05-06 10:01	0	45	6	139	0	0	0	1	0	0	0	0	0	0	0	1	0	0	33	3.24	2.85	0.15	115	208	239.35	70.47	35.4	17.4	1.48	4.4	47.1	24.7	23.2	38.5	24.9	89.1	3.47	142.3	114.9	1.6		0.215	7.42	106	37	2.2	9.98
02460765	2023-04-18 11:06	2023-04-29 12:01	0	59	11	164	0	0	1	0	0	0	0	0	0	0	0	0	0	0	33	12.62	11.62	0.13	144	71	584.83	13.26	30.2	12.6	1.02	12.87	86.7	48.2	26	84.7	55.8	117.2	4.05	140.7	108.2	1.79	3520	0.012					9.61
02453295	2023-05-08 06:59	2023-05-24 16:02	0	50	16	390	0	0	1	0	0	0	1	0	0	0	0	0	0	0	33	2.55	1.57	0.64	52	231	46.7		28.5	13.2	1.11	4.54	110.2	83.4	27.4	8.8	2.4	130.7	4.22	139.4	110.4	1.82	1110	0.021	7.5	75	32	1.4	3.65
02483445	2023-06-05 11:21	2023-06-18 16:09	1	47	13	315	1	92	0	0	0	0	1	0	0	0	0	1	0	0	33	18.09	16.34	1.21	101	181	43.56	1.26	25.7	12.6	1.02	2.69	23.8	11.4	34	14.2	3.8	77.9	3.61	146.9	117	2.34	14200	0.148	7.49	213	20	4.6
02483513	2023-06-05 13:05	2023-06-06 15:33	0	54	1	32	0	0	0	0	0	0	0	0	0	0	0	0	1	0	33	37.46	35.93	0.56	122	12	176.56	71.94	28.8	13.3	1.09	5.82	38.5	27.2	27.5	138.5	103	411.3	3.6	135.4	110.1	2.03		0.012	7.24	89	21	2.1	20.86
02476043	2023-05-19 17:04	2023-05-20 08:12	0	68	1	12	0	0	0	1	0	0	1	0	0	0	0	0	1	0	33	7.48	6.42	0.6	99	96	312.03	1.77	31.6	12.9	1.08	5.99	33.3	26.9	22.4	18.8	8.5	373.5	4.54	139.9	106.2	1.62	3400	0.015	6.81	106	52	12.8
01237965	2023-04-23 16:47	2023-04-24 11:36	1	57	1	16	1	9	0	0	0	0	0	0	1	0	0	0	1	0		82.26	74.05	5.94	46	66	126.14	78.08	100.8	30.6	2.57	0.58	696.1	130.5	18.8	72.7	44.4	124.5	3.73	137.4	89.8	1.8			7.01	37	22	15
02475486	2023-05-18 14:25	2023-05-20 13:42	0	68	2	46	1	51	1	1	0	0	1	0	0	0	0	0	1	0	33	11.28	10.63	0.45	145	90	279.81	9.55	26.7	12.1	0.98	6.6	52.3	28.2	32.8	18.9	6.7	60.6	3.06	152.5	116.2	1.97		0.022					11.34
02455398	2023-04-09 03:38	2023-04-09 14:14	1	50	1	22	0	0	0	0	0	0	0	0	0	0	0	0	1	0		11.88	11.61	0.2	161	88	117.9		47.2	18.7	1.59	2.65	954	465.2	25.4	56.3	40.3	209.8	3.57	135.2	101.5	1.81	6500	0.199	7.35	93	18	5.8
02473185	2023-05-15 01:08	2023-05-26 06:27	1	72	11	269	1	117	0	1	0	0	1	0	0	0	0	0	1	0		18.01	16.11	1.05	101	211	3.45		28.5	12.4	1.03	1.99	101.5	46.5	31.5	11.7	3.3	58.5	2.72	142.3	114.4	2.02	1110	0.158					16.83
02413288	2023-04-14 23:21	2023-04-16 14:54	1	61	2	38	1	25	1	1	0	0	0	0	0	0	0	0	1	1		2.53	2.39	0.13	95	132	59.55	91	27.9	13.7	1.15	3	1722.6	710.1	25.9	22.6	12.2	160.9	3.31	136.6	111.6	1.8	5200	0.029					21.12
02468151	2023-05-04 17:08	2023-05-05 14:39	0	70	1	21	0	0	1	1	0	0	1	0	0	0	0	0	1	0	33	13.82	13.12	0.62	109	243	161.05	4.5	28.2	13.3	1.12	7.38	25.1	29.7	32.9	17.6	6.2	165.3	4.39	136.1	103.9	2.11		0.113	7.49	81	25	2.1	23.99
01832768	2023-07-31 15:36	2023-08-09 09:06	0	67	9	0	0	0	0	0	0	0	0	0	0	0	0	0	0	0	33	3.49	2.21	0.75	87	62	56.86	4.29	32.5	15.5	1.34	2.55	17.2	36.6	33.8	21.6	6.2	114.7	3.91	138.5	108.1	1.88
02495837	2023-07-03 09:21	2023-07-12 09:59	0	60	9	52	0	0	0	0	0	0	0	0	0	0	0	0	0	0	33	10.58	8.31	1.21	119	109							52.2	21.2	28.1	7.7	1.6	42.3	3.33	134.7	104.5	1.83			7.5	129	30	0.9	6.36
02504686	2023-07-20 23:48	2023-08-05 10:59	0	65	16	56	0	0	0	0	0	0	0	0	0	0	0	0	0	0	33	18.83	17.94	0.18	83	10	294.85	61.69	33	14.8	1.35	6.93	39.8	30.5	22.6	9.7	3.7	245.6	3.9	133.8	103	1.85		0.075	7.36	52	34	2.4	8.53
02505600	2023-07-23 12:44	2023-08-23 14:56	0	60	31	290	0	0	0	1	0	0	0	0	0	0	0	0	0	0	33						115.35	11.19	23.3	10.5	0.93	4.46	21.2	21.3	25.7	12.7	3.5	38.9	2.54	131.3	93.2	1.8	1520	0.012					15.6
02500758	2023-07-12 17:49	2023-07-22 10:09	1	76	10	133	0	0	1	0	0	0	0	0	0	0	0	0	0	0	33	16.45	14.98	0.53	111	10	186.98	60.17	31.3	14.1	1.29	4.82	40.2	96.4	25.3	39.5	27.7	298.6	3.52	135.3	102	1.86		0.4	7.38	80	22	3.2	43.89
02509030	2023-07-30 14:28	2023-08-11 16:34	1	81	12	30	0	0	1	1	0	0	0	0	0	0	0	0	0	0	33	10.48	9.96	0.39	106	151	71.94	1.02					15.1	19.2	32	12	3.8	125.1	4.17	136.4	104	1.84		0.012	7.35	76	32	0.9	7.17
02491876	2023-06-25 07:32	2023-07-10 10:40	0	61	15	0	0	0	1	1	0	0	1	0	0	0	0	0	0	0	33	26.77	19.68	2.19	61	70	181.36	0.31	24.9	14.7	1.33	3.52	28.9	14.2	28.1	29.3	13	82.6	3.72	140	102	1.9	14500	0.073					28.28
02500231	2023-07-11 19:16	2023-07-18 12:36	1	62	7	0	0	0	0	1	0	0	0	0	0	0	0	0	0	0	33	21.26	19.76	58	125	20	379.51	46.81	29.9	13	1.18	10.2	33.9	30.4	27.7	19.9	6.5	139.2	3.17	131.6	97.4	1.87		0.082	7.33	87	28		20.47
02493069	2023-06-26 20:07	2023-07-25 09:49	0	57	29	294	1	127	1	1	1	0	1	0	0	0	0	0	0	0	33	8.97	7.77	0.5	113	68		4.64	23.2	12.6	1.15	3.05	54.9	56.3	22.1	16.7	4.1	51.9	3.53	134	100.1	1.72	528	0.012	7.46	194	29	1.6	9.28
02499565	2023-07-10 15:00	2023-07-26 07:57	1	83	16	384	1	162	1	1	1	0	0	0	0	0	0	0	1	1		6.2	4.67	1.04	65	130		1.31	24.9	12	1.1	4.69	9.4	3.8	23.1	7.7	2.2	96.9	4.12	164.2	129.7	2.15	293	0.063	7.25	78	64	0.5	5.51
02499250	2023-07-13 19:34	2023-07-30 11:18	0	55	17	97	0	0	0	1	0	0	0	0	0	0	0	0	0	0	33	14.4	13.64	0.4	84	194			34.1	11.6	1.06	13	23.8	12.8	25.6	9.2	3.5	168.9	3.61	137.2	97.7	2.05		0.012	7.4	74	37
02508398	2023-07-28 14:54	2023-08-21 21:47	0	62	24	509	1	2	0	0	0	0	0	0	0	0	0	0	0	0	33	18.12	16.22	1.19	123	203	528.14	112.59	30.1	14.5	1.25	7.34	241.2	185.4	37	33.8	20.7	435.1	5.64	145	102	2.03	22600	0.03	7.36	62	17	14.7	7.89
02519998	2023-08-21 20:05	2023-08-24 15:26	0	74	3	63	1	63	0	0	0	0	0	0	0	0	0	0	1	0		22.41	20.7	0.55	182	171	285.18	9.1	25.2	13.5	1.24	7.55	25.7	46.5	29	45.4	19.4	55.8	3.2	138.3	104.4	2.06	4570	0.065					24.54
02497907	2023-07-06 16:53	2023-07-09 10:02	0	58	3	64	1	64	0	0	0	0	0	0	0	0	0	0	1	0	33	77.32	67.16	2.36	92	158	253.51	16.01	30.5	15.2	1.4	5.54	131.4	58.2	30.5	17.8	9.5	83.3	4.34	138.3	95.2	2.19	1190	0.012	7.32	205	58	7
01857130	2023-08-11 06:03	2023-08-14 12:57	0	69	3	78	0	0	0	0	1	0	1	0	0	0	0	0	0	0	33	3.78	2.5	0.25	160	121	7.38	32.39	24.7	13.1	1.17	2.55	29	13.5	35.2	17.9	5.2	122.9	4.03	138.6	102.2	2.24	2350	0.042					18.2
02516533	2023-08-14 15:33	2023-08-15 10:52	0	66	1	18	0	0	0	0	0	0	0	0	0	0	0	0	0	0	33	1.98	1.45	0.41	164	202	280.68	74.64	43	16.9	1.56	6.93	127.9	46.6	31	25.5	9.7	146.6	4.24	133.9	98.2	2.19	826	0.012	7.45	56	24	4.8	3.33
02305912	2023-06-20 17:14	2023-07-12 14:12	0	49	22	576	1	106	0	0	0	0	0	0	0	0	0	0	0	1							242.17	105.42	34.4	14.7	1.35	4.14	1087.6	916	27.6	95.5	68.9	228.9	5.97	136.3	99.2	2.04	7080	0.778	7.61	298	31	4.1	5.22
02510123	2023-08-01 11:43	2023-08-02 08:37	0	60	1	20	1	4	0	0	0	0	0	0	0	0	0	0	1	0		13.36	12.47	0.63	167	94	224.8	28.23	37.1	13.7	1.17	8.19	154.9	34	33.7	26.7	7.9	72.1	2.92	123.7	88.6	2.02	2700	0.053					4.28
02501661	2023-07-14 17:25	2023-07-14 19:42	0	53	1	2	0	0	0	0	0	0	0	0	0	1	0	0	1	0	33	24.65	22.52	0.17	143	57	206.7	9.7	45.9	24.4	2.29	3.59	74.4	38.6	26.8	102.7	66.2	208	4.88	131	95.6	2.19	24700	0.012
02508478	2023-07-28 18:14	2023-07-29 07:08	1	89	1	13	0	0	0	0	0	0	1	0	0	0	0	0	1	0	33	9.58	17.95	0.74	115	153	116.01	47.93	29.8	10.5	0.87	6.76	49.1	28.7	27.2	10.7	3.5	166.4	3.33	127.5	97.3	1.81	20000	2.74					13.98
02535142	2023-09-25 13:38	2023-10-08 09:31	0	42	13	193	0	0	0	0	0	0	0	0	0	0	0	0	0	1	33	36.9	20.6	6.89	189	22	40.79	2.79	18.3	11.2	1.02	2.17	117	39.6	31.2	19.8	5.1	201.3	3.63	134	101.8	1.72							30.57
02536084	2023-09-27 19:49	2023-10-07 10:56	0	56	10	0	0	0	0	1	0	0	0	0	0	0	0	0	0	0	41	20.92	19.09	0.9	86	413	140.38		32.3	12.1	1.11	7.07	6.1	5.2	28.7	6.4	1.4	197	5.58	129.7	104.1	2.33	322	0.012					13.84
02413913	2023-08-25 16:17	2023-09-08 10:57	0	59	14	0	0	0	1	0	0	0	1	0	0	0	0	0	0	0	61	21.6	20.28	0.75	80	411	93.95	5.4	29.5	12.4	1.14	4.43	59	38.5	23.3	12.2	4.6	45.8	2.86	133.2	96.6	1.76	505	0.031					12.55
02542954	2023-10-16 15:51	2023-11-10 10:22	1	58	25	604	0	0	0	0	1	0	1	0	0	0	0	0	0	0	53	1.6	1.22	0.29	97	70	460.22	48.55	29.5	13.7	1.25	8.13	23.5	23	30	12	3.9	153.8	3.78	138.4	103.6	1.95	11700	0.012	7.36	62	36	2.7	1.72
02529665	2023-09-12 17:50	2023-10-01 10:45	1	58	19	105	0	0	1	1	0	0	0	0	0	0	0	0	0	0	33	16.98	15.08	0.97	111	65	430.97	73.18	31.1	13	1.19	11.36	46	23.6	29.1	35	9.9	133.9	4.59	137.1	110.1	2.09	13900	1.73	7.08	87	14	0.9	14.15
02532820	2023-09-19 17:46	2023-10-08 12:11	0	55	19	231	0	0	0	1	0	0	0	0	0	0	0	0	0	0	45	5.45	4.75	0.56	145	37	215.91	73.39	40.7	17.9	1.63	1.24	172.1	95.2	32.3	42.5	20.9	190.4	3.38	140.3	104	1.92	3010	0.467	7.36	76	26	5	11.6
02528029	2023-09-08 21:53	2023-09-16 09:40	1	70	8	0	0	0	1	1	0	0	0	0	0	0	0	0	0	0	33	12.92	11.64	0.81	118	163	282.55	52.07	32.9	12.6	1.15	8.85	43	31.4	30.4	21.1	7.2	131.8	3.45	131.3	101.5	1.77	4040	0.025					10.04
02541400	2023-10-12 18:18	2023-10-28 11:50	1	66	16	21	0	0	1	0	0	0	0	0	0	0	0	0	0	0	33	24.08	23.53	0.46	116	180	168.21	50.77	34.4	12.9	1.18	6.55	73.7	93.6	30	20.7	11.6	141.2	2.73	136.8	104.9	2.03							46.58
01385433	2023-09-22 10:03	2023-10-07 10:00	0	57	15	0	0	0	1	0	1	0	0	0	0	0	0	0	0	0	33	10.3	8.53	0.86	151	54	143	127.4	32.9	12.2	1.12	5.92	56.8	112.4	33	29.4	6.9	108.8	3.27	135.8	103.4	1.98	396	0.012	7.4	78	31
02538575	2023-10-07 13:23	2023-10-25 09:30	1	59	18	0	0	0	1	0	1	0	0	0	0	0	0	0	0	0	33	9.33	8.41	0.46	100	108	106.84	26.08	26.5	11	0.99	4.77	96.3	29.7	29.4	26.9	12.9	55.3	3.57	139.7	111.3	1.91		0.284					7.19
02542024	2023-10-14 14:36	2023-11-09 15:05	1	69	26	48	0	0	1	0	0	0	0	0	0	0	0	0	0	0	33	16.43	14.51	1.24	102	84	84.77	39.62	25.7	11.1	1	3.44	19.5	17.8	27.3	10.2	2.2	38.1	3.87	136	101.1	1.86		0.128	7.47	58	31	1.4	14.26
02554638	2023-11-12 14:05	2023-11-28 10:41	1	67	16	0	0	0	1	1	0	0	0	0	0	0	0	0	0	0	33	3.2	12.01	0.75	90	160	54.22	0.3	28.5	12.2	1.12	5.34	22.4	10.6	30.9	6.8	1.4	365.8	5.33	136.2	109.7	1.79							7.97
02548680	2023-10-29 20:04	2023-11-29 10:09	0	51	31	305	0	0	1	0	0	0	0	0	0	0	0	1	0	0	33	14.05	12.49	0.62	167	38	392.64	69.81	37.9	12.4	1.14	8	503.6	640.2	30.9	20.9	8.4	505.4	3.55	129.7	93.8	1.72	6510	0.093					16.41
02533705	2023-09-21 14:26	2023-09-30 10:58	1	41	9	95	0	0	0	1	0	0	0	0	0	0	0	0	0	0	33	17.2	15.37	0.68	96	114	182.29	19.66	29.5	11.3	1.02	8.89	25.6	46.5	25.1	23.4	12.4	55.7	4.28	129.9	106.1	1.73		0.033					10.38
02541753	2023-10-13 14:39	2023-10-29 09:42	0	58	16	0	0	0	1	0	0	0	0	0	0	0	0	0	0	0	37	13.69	12.11	1.03	87	53	260.85	2.22	26.2	11.4	1.04	5.92	20.1	35.7	24.2	66.8	41.5	71	2.96	128.6	92	1.77	3670	0.012					15.82
02522894	2023-08-28 13:20	2023-09-08 10:21	1	68	11	0	0	0	1	1	0	0	1	0	0	0	0	0	0	0	45	10.35	8.11	1.38	112	259	17.5	0.05	21.8	10.7	0.96	3.17	14	12.1	35.4	7.2	1.7	56.7	3.94	139.4	110.2	2.06	367	0.013					7.69
02517275	2023-10-11 01:01	2023-10-20 09:46	0	49	9	72	0	0	0	1	0	0	0	1	0	0	0	0	0	0	41	26.4	22.79	1.77	100	39	133.74	3.71	36.8	18.8	1.77	3.47	60.8	32.5	19.3	84.7	59.2	272.5	4.02	135.5	105.7	1.95		0.012	7.34	147	34	1.8	28.3
02550842	2023-11-02 19:19	2023-11-17 15:30	1	61	15	232	0	0	0	1	1	0	0	0	0	0	0	0	0	1	57	4.34	4.01	0.32	81	385	296.02	82.75	26.3	15.2	1.38	8.87	19.6	12	27.2	14.3	4.5	462.1	5	132	99.1	2.08	26100	0.089					25.65
02530877	2023-09-15 12:52	2023-09-26 09:15	0	86	11	0	0	0	1	0	0	0	0	0	0	0	0	0	0	0	33	11.52	10.32	0.82	120	282	276.52	20.68					55.1	25.8	37.6	16.2	8	89.7	3.91	139.7	103.3	2.15		0.201	7.45	72	34	0.9	17.21
01727608	2023-11-16 21:34	2023-11-30 10:52	1	84	14	184	0	0	1	1	0	0	1	0	0	0	0	0	0	0	33	16.22	13.96	1.53	128	345	194.18	6.77	30.8	13.1	1.2	8.25	17.9	13.6	33.9	16.9	4	88.6	4.35	125.2	87.8	2.04		0.022	7.49	59	22	4.6	24.03
02526460	2023-09-05 12:54	2023-09-14 09:25	1	66	9	0	0	0	0	1	0	0	0	0	0	0	0	0	0	0	33	25	23.32	1.1	109	45	322.27	59.47	31.4	15.1	1.37	7.89	29.8	13.6	24.1	8.4	2.3	104.9	3.29	137	111.6	1.7	42800	1.69					14.52
02298316	2023-10-02 17:05	2023-10-10 10:18	0	21	8	0	0	0	0	0	0	0	0	0	0	0	0	0	0	0	33	25.5	24.85	0.44	157	196	372.91						41	64.2	34.8	78.8	46.1	452.3	3.45	130.5	90.8	2.05			7.36	72	32		53.42
02396577	2023-09-12 19:57	2023-09-26 10:59	0	71	14	0	0	0	0	0	0	0	0	0	1	0	0	0	0	0	33	14.77	13.89	0.46	96	234	107.76	1.38	26.7	13.3	1.23	6.61	16	21	34.7	31.7	9.4	89	3.78	137	106.2	2	750	0.012	7.41	73	31		16.3
02535776	2023-09-27 00:21	2023-10-01 11:56	1	71	4	0	0	0	1	0	0	0	0	0	0	0	0	0	0	0	33	31.48	29.2	0.86	122	104	173.86	50.46	32.8	14.9	1.37	2.2	31.2	29.4	33.9	22	6.1	71.6	2.5	141.4	104	2.05		0.03					27.89
02541380	2023-10-12 16:19	2023-10-31 12:17	1	66	19	144	0	0	1	1	1	0	0	0	0	0	0	0	0	0	33	24.65	22.29	0.91	110	7	177.91	9.7	29.9	12.9	1.19	5.54	18	9.3	25.3	20.8	9.2	81.5	3.03	135.7	102.5	1.89	8530	0.021					29.11
02521050	2023-08-23 15:48	2023-09-09 10:23	0	49	17	49	0	0	0	0	0	0	0	0	0	0	0	0	0	0	33	3.41	3.17	0.15	145	88	248.2	56.6	26.6	12.4	1.14	6.93	106.5	122.8	31.8	48.2	34.2	89.8	3.04	141.6	110	2.07		0.02	7.46	109	25	4.5
02545887	2023-10-23 09:56	2023-11-01 09:20	0	50	9	75	0	0	0	0	0	0	0	0	0	0	0	0	0	0	33	3.23	2.61	0.27	158	218			32.8	12.5	1.15	2.3	15.9	15.8	40.1	30.7	4.8	80.9	3.32	137.3	105	2.07	54.8	0.012					5.8
02329529	2023-09-01 22:41	2023-09-05 12:02	0	59	4	64	0	0	1	1	0	0	1	0	0	0	0	0	0	0	45	3.67	3.48	0.15	117	86	222.99	41.33	31	13.3	1.21	6.7	142.7	80.3	34.9	39.6	16.9	97.2	3.1	136.3	104.5	2.03	5150	1.92	7.42	68	28	2.4	9.46
02536326	2023-09-29 08:34	2023-09-30 12:51	0	76	1	0	0	0	1	1	0	0	1	0	0	0	0	0	1	0	41	17.9	16.39	1.03	102	341	146.67	1.14	28.7	12	1.1	6.37	85.3	47.3	24.3	20.4	9.6	74.3	2.41	136.7	100.4	1.83	5190	0.258	7.53	83	27
02536092	2023-09-27 20:47	2023-10-05 09:15	0	73	8	0	0	0	1	0	0	0	0	0	0	0	0	0	0	0	33	9.95	8.61	0.53	72	317	260.02	0.87					44.9	85.1	30.3	15.7	7.6	158.7	3.26	135.9	101.1	2.15		0.018					8.38
02524697	2023-09-01 13:11	2023-09-16 12:16	1	69	15	187	0	0	0	0	0	0	0	0	0	0	0	0	0	0	61	12.4	10.9	0.77	88	33	168.21	71.9	26.8	12.9	1.18	6.5	150.9	124.6	24	8.2	3.3	104.2	2.68	134.1	107.5	1.65	4620	0.448	7.39	71	23		21.43
02538399	2023-10-07 14:51	2023-10-20 10:21	0	70	13	95	0	0	0	1	0	0	0	0	0	0	0	0	0	0	33	16.2	14.23	0.86	90	131	208.82	9.07					36.9	21.5	45.1	67.2	43.4	83.6	2.99	138.6	111.3	2.04	26800	0.3					16.66
02443406	2023-10-03 22:19	2023-10-08 12:50	0	64	5	111	0	0	0	0	0	0	1	0	0	0	0	0	0	1	50	12.51	9.51	1.26	158	730	276.3	4.88	25.1	12.4	1.15	6.79	9.2	13.6	38.8	14.6	3.6	365.1	4.98	146.1	91.4	2.29	2950	0.106					18.46
02520906	2023-08-23 12:19	2023-09-08 09:23	1	72	16	381	0	0	0	1	0	0	0	0	0	0	0	0	1	0	41	6.36	6.06	0.2	111	58	156.32	5.26	43.4	15.2	1.31	3.69	100.1	50.7	19.1	155.3	84.5	97.1	4.47	132.8	106	1.97			7.4	128	21	9.9	11.95
02542208	2023-10-15 10:58	2023-10-20 11:24	1	58	5	118	0	0	1	0	0	0	0	1	0	0	0	0	0	0	33	9.21	8.8	0.27	144	72		0.67	27.3	11.2	1.01	2.19	33.8	21.4	47.3	17.9	4.1	43.2	3.05	134.8	91.8	2.2	143	0.022					5.44
02235791	2023-09-28 17:33	2023-10-01 10:32	0	78	3	58	0	0	1	1	0	0	0	0	0	0	0	0	1	0	33	9.07	7.77	0.49	125	139	42.67	2.11	38.2	14.2	1.29	2.51	533.5	387.1	29	191.5	121.7	283.6	5.62	126.3	99.9	1.8	1240	0.078					11.47
01312804	2023-11-21 18:41	2023-11-29 10:52	0	65	8	83	0	0	1	0	0	0	1	0	0	0	0	0	0	0	61	19.02	17.8	0.51	143	143	295.73	11.48					63.4	34	42.4	70.1	18.2	77.3	3.2	134.3	98.2	2.09		0.01	7.49	59	26	2.7	9.93
02497055	2023-11-20 06:28	2023-11-24 13:55	0	61	4	102	0	0	0	1	0	0	0	0	0	0	0	0	0	0	33	6.8	5.93	0.69	93	142		37.98	33.2	13.6	1.24	5.06	40.9	17.6	26.6	10.3	4	88.3	2.97	130.5	98.2	1.92	1880	0.054	7.41	67	29	1.7	12.22
02542992	2023-10-16 19:28	2023-10-17 04:14	0	79	1	7	1	2	0	0	0	0	0	0	0	0	0	0	1	0		20.93	0.38	12.88	75	51	139.58	26.12	28.8	12.5	1.15	6.03	36.7	14.7	33.5	15.5	4.9	79.9	3.24	134.5	103.9	1.94	2630	0.667
02544080	2023-10-18 16:21	2023-11-11 14:10	0	63	24	574	0	0	1	0	0	0	0	0	0	0	1	0	0	1	33	0.06	0	0	67	3	113.45	88.18	31.3	10.8	0.97	4.56	24.2	27.7	29.3	45.6	29.6	711.1	3.66	132.2	97.6	2.26	27400	13.8					0.1
02541738	2023-10-13 14:17	2023-10-15 16:03	1	78	2	50	0	0	1	0	1	0	0	0	0	0	0	0	1	0	33	11.76	10.44	0.43	154	57	33.45	27.44	36.7	15.3	1.37	1.7	291	63	35.2	34.5	15.6	172.3	5.42	142.7	103.4	1.7	32200	0.374	7.43	69	26	4.6	14.18
02513854	2023-08-08 17:27	2023-09-26 13:53	0	27	49	1170	1	87	0	1	0	0	0	0	0	0	0	0	0	1		13.53	11.53	1.08	125	8			29.7	14	1.27	4.04	1668.9	646.2	33.9	50.9	22	370.7	6.36	142.7	107.4	2.01		0.313	7.22	42	33	3	14.74
02304962	2023-09-26 17:58	2023-10-07 03:57	0	51	11	183	1	128	1	1	0	0	0	0	0	0	0	0	1	0	61	23.91	21	1.27	166	295	40.68						8.2	8.3	39.8	18.9	3.8	52.8	3.41	142.6	108.8	2.19			7.39	74	23	1.3	3.61
02541409	2023-10-12 19:57	2023-10-21 11:32	0	76	9	207	0	0	0	1	0	0	0	0	0	0	0	0	0	0	33	26.74	25.14	0.3	126	150	159.44	31.19	27.9	10.3	0.92	5.1	10.9	7.1	25.4	10.6	2.8	74.5	2.74	143.7	118	1.95	834	0.013	7.42	123	21	1.6	24.26
02549292	2023-10-30 16:25	2023-11-04 14:12	1	76	5	94	0	0	0	1	0	0	0	0	0	0	0	0	0	0	66	17.72	16.14	0.7	120	157	204.8	31.12										181	2.47	141.4	108.2	2.1	11700	0.064					30.77
01345198	2023-11-09 19:08	2023-11-20 07:46	0	71	11	252	1	199	0	1	1	0	0	0	0	0	0	0	1	0		22.64	18.83	2.31	91	333	128.95	0.52	29.5	14.1	1.3	4.54	96	57.8	34.6	42.8	14.2	143	3.91	138.7	98	1.95	10100	2.68	7.08	105	50	13.4	25.2
02532964	2023-09-20 09:07	2023-09-21 02:20	0	64	1	17	1	17	0	0	0	0	0	0	0	0	0	0	1	0		0.61	0.44	0.11	153	24	141.45	64.85	38	19.9	1.83	2.2	86.9	47.3	27.3	151.4	71.1	140	3.52	133.5	100	1.67	3380	0.04	7.37	71	21	13
00827487	2023-11-05 21:06	2023-11-10 05:14	1	73	5	104	0	0	0	1	0	0	0	0	1	1	0	0	0	0	33	1.97	1.77	0.15	98	56	149.18	1.29	26.7	14.7	1.32	3.05	74.1	67.2	30.4	97.1	56	90.7	4.71	126.1	93.5	2.07		0.073	7.52	80	21	4.8	13.86
02555657	2023-11-14 12:03	2023-11-22 15:02	0	50	8	192	0	0	0	1	0	0	0	0	0	0	0	0	0	0	45	25.89	22.19	2.89	157	315	95.89	14.13	34.8	14	1.27	4.56	58.6	20.8	35	9.2	3.2	261.3	6.32	128.9	93.6	2.2	2930	9.43					25.7
02434243	2023-11-05 13:12	2023-11-10 04:52	0	85	5	111	1	100	0	0	0	0	0	0	1	0	0	0	1	0		26.42	23.44	1.89	76	385	196.12	17.02	40.7	156	1.43	4.03	12.3	10.6	23.5	19.6	6.8	78.3	4.37	133.5	100.8	1.87	909	0.667	7.47	39	32	1.7	29.72
23738592	2023-10-30 18:20	2023-10-31 03:16	1	67	1	8	1	8	0	0	0	0	0	1	0	0	0	0	1	0	33	1.29	1.01	0.18	80	7	255.6	5.09	27.9	12.7	1.16	6.46	365.5	225.5	29.3	49.5	34.6	77.3	2.62	141.3	104.5	1.89	8760	0.135	7.46	81	21	5.9
02550869	2023-11-03 01:13	2023-11-14 16:57	0	73	11	249	0	0	0	0	0	0	0	0	1	0	0	0	0	0	33	1.48	1.27	0.18	126	105	36	27.75	26.2	11.8	1.09	3.77	33.4	21.8	39.1	51.9	25.7	376.5	4.1	129.1	92	2.17		0.025
02173561	2023-09-01 08:30	2023-09-06 14:10	1	76	5	124	0	0	0	0	1	0	0	0	0	0	0	0	0	0	33	29.56	25.58	1.51	124	291	304.79	1.69	42.6	24.8	2.4	5.7	18.4	13	29.4	12.2	4.9	95.5	4.39	140.7	100.4	1.97	2400	0.041					17.88
02536763	2023-10-02 00:27	2023-10-02 12:00	0	65	1	34	1	34	0	0	0	0	0	0	1	0	0	0	1	0		1.76	1.46	0.23	94	142	232.46	70.39	41.9	17.8	1.62	1.78	71.9	47	37.2	21.3	10.1	304	3.62	124.2	88.6	1.89	10100	0.028
02588725	2024-01-25 14:44	2024-01-30 15:01	0	34	5	71	1	3	0	0	0	0	0	0	0	0	0	0	0	0	33	5.38	4.49	0.26	173	84	302.68	40.48	40.1	13.2	1.25	6.65	156.2	76.9	39.3	41.1	11.7	120.5	4.61	127.9	95.4	2.19	2510	0.039	7.45	78	21	7.3	1.54
02569131	2023-12-14 12:15	2023-12-25 10:07	1	79	11	0	0	0	1	1	1	0	0	0	0	0	0	0	0	0	33	41.14	38.75	1.03	138	80	196.92	60.53	37.5	16.2	1.49	4.43	61.6	31.1	33.7	21.4	4.6	142.8	3.56	138	106.7	2.02	7470	0.035	7.39	84	30	2.4	32.53
02562626	2023-11-29 17:22	2023-12-05 08:57	0	73	6	0	0	0	0	0	0	0	0	0	1	0	0	0	1	0	33	1.53	1.07	0.29	100	61	109.6	1.96	33.3	34.2	3.47	1.66	829.5	390.1	22.7	79.6	51.1	62	3.17	127.3	93.2	2.11		0.012					1.33
02569943	2023-12-16 18:18	2023-12-23 14:30	0	59	7	0	0	0	0	1	0	0	0	0	0	0	0	0	0	0	33	30.64	24.45	1.74	139	48	261.61		26.8	12.4	1.14	3.06	32.5	34.5	18.8	14.3	4.3	40	3.93	129	100.3	1.81	783	0.012	7.38	83	31	1.6	18.64
02578309	2024-01-04 16:29	2024-01-09 13:18	0	68	5	0	0	0	0	0	0	0	1	0	0	0	0	0	0	0	33	10.34	8.66	1.09	126	311	307.42	0.18	25.6	11.5	1.05	8.67	25.8	20.6	33.2	20.3	7.6	46.8	3.53	134.9	98.4	2.18	658	0.064					10.45
02583036	2024-01-15 04:23	2024-01-26 12:01	1	62	11	36	0	0	0	1	0	0	0	0	0	0	0	0	0	0	33	9.55	8.88	0.51	134	54	450.86	55.65	27.3	12.1	1.11	8.87	34.4	26.2	29.6	15	5.1	89.3	1.51	132.5	100.7	2.1	310	0.012	7.38	118	27	3.2	15.47
02566207	2023-12-07 17:04	2023-12-20 08:17	0	68	13	0	0	0	0	1	0	0	0	0	0	0	0	0	0	0	33	10.97	8.44	1.74	82	567	66.05	0.34	24.4	12.4	1.14	4.44	21	11.4	25.2	12.5	3.6	99.4	4.78	136.4	107.9	1.91	662	0.012	7.4	64	34	1.1
02560474	2023-11-24 19:15	2023-12-11 09:24	1	70	17	232	1	110	0	1	1	0	0	0	0	0	0	0	0	1		4.34	4.01	0.32	81	385	296.02	82.75	26.3	15.2	1.38	8.87	19.6	12	27.2	14.3	4.5	462.1	5	132	99.1	2.08	26100	0.089	7.44	110	14	8	25.65
02132700	2024-01-09 04:01	2024-01-27 11:29	1	86	18	57	0	0	1	1	1	0	0	0	0	0	0	0	0	0	33	8.54	7.92	0.55	154	112	7.63	30.78	30.6	12.8	1.21	2.57	27.7	16.5	46.6	29.4	14.2	96.4	2.68	141.1	103.2	2.36		0.031	7.41	52	27	6.8
02518281	2023-11-21 12:45	2023-12-05 10:19	1	64	14	144	0	0	1	1	1	0	0	0	0	0	0	0	0	0	33	5.12	4.83	0.16	116	104	250.57	21.12	24.9	11.6	1.06	5.83	614.1	371.7	31	21.9	7	146.4	3.03	137.9	100.8	2.04	10400	0.072					9.03
02577172	2024-01-03 05:24	2024-01-15 09:29	1	57	12	0	0	0	0	1	0	0	0	0	0	0	0	0	0	0	33	8.66	8.27	0.22	131	26	205.61	12	29.1	10.4	0.95	4.03	339.6	138	31.4	32.8	18.9	47.4	3.46	133.7	99	2.16	1920	0.139	7.41	70	33	2.1	10.74
02560757	2023-11-25 18:16	2023-12-15 09:38	0	51	20	0	0	0	0	0	0	0	0	0	0	0	0	0	0	0	33	1.64	1.42	0.08	124	94	352.04	41.35	37.5	12.9	1.18	9.85	32	16.9	29.4	22.4	9.3	70.7	3.6	131.8	98.7	1.92	482	0.012					2.7
02572826	2023-12-22 22:11	2024-01-05 10:33	1	65	14	112	0	0	0	1	0	0	0	0	0	0	0	0	0	0	33	17.29	16.23	0.63	132	16	388.53	73.34	36.4	13.7	1.24	7.86	25	10.4	26.5	24.1	8	326	3.16	133.5	97.6	1.94	29400	0.508	7.3	95	22	4.6	17.57
02570858	2023-12-18 16:14	2024-01-02 10:55	1	41	15	0	0	0	1	1	0	0	0	0	0	0	0	0	0	0	33	3.79	3.37	0.26	117	99	189.52											92.6	3.72	135.1	100.9	2.1	178.56	0.01					2.88
02569698	2023-12-15 21:58	2023-12-24 09:31	0	33	9	30	0	0	0	0	0	0	0	0	0	0	0	0	0	0	33	37.04	35.01	97	149	142	198.75	55.34	34.2	12.9	1.19	3.77	64.7	80.6	35.7	17	5	199.3	3.77	136.5	106	1.82		0.028	7.44	88	29	1.6	41.39
01423614	2023-12-24 18:14	2024-01-05 10:25	0	47	12	88	0	0	1	0	0	0	0	0	0	0	0	0	0	0	53	15.69	13.81	0.61	158	58	459.94	31.34	35.4	16	1.45	5.49	1495.1	973.1	35.9	43.7	17.4	349	3.38	141.9	96.6	2.05	11181.8	0.01	7.21	46	19	11.1	9.15
02568333	2023-12-12 17:50	2023-12-25 10:11	0	65	13	70	0	0	0	1	0	0	0	0	0	0	0	0	0	0	33	16.02	15.01	0.52	159	68	278.19	59.09	36.2	11.8	1.08	6.16	79.8	68.5	32	57.6	15.4	3025	2.59	127.1	92.1	1.8	1440	0.156	7.35	73	27	1.7	10.21
01690706	2024-01-03 13:34	2024-01-13 09:19	0	60	10	0	0	0	1	0	0	0	1	0	0	0	0	0	0	0	33	16.77	13.83	1.39	195	128	109.37		28.1	13.3	1.21	3.37	52.5	34.7	34.3	27.6	7.4	191.1	3.7	151.5	107.6	2.15	394	0.069	7.35	116	44	1.8
02440332	2024-01-19 14:32	2024-01-26 11:03	0	61	7	70	0	0	0	1	1	0	1	0	0	0	0	0	0	0	33	3.45	3.18	0.18	124	51	240.44	19.19	26	12.7	1.2	9.3	128.4	181.9	33	22.8	7.1	105.9	3.95	129.4	96.9	1.98		0.012	7.41	93	27	1.6	5.69
02573062	2023-12-23 16:48	2024-01-07 10:51	0	62	15	353	0	0	0	0	0	0	0	0	0	0	0	0	0	0	33	4.67	4.43	0.2	134	94	182.91	4.77	24.9	12.8	1.17	4.45	28.4	27.2	23.5	28.3	17.5	56.1	3.26	149.3	117.8	1.86	289	0.012	7.46	52	34	1.8	16.3
01163848	2023-11-10 16:55	2023-12-06 13:38	0	82	26	620	1	620	1	0	0	0	0	0	0	0	0	0	0	0	60	14.52	13.16	0.57	94	229	179.04	0.57	27.8	13.4	1.22	6.59	21	22.1	29.9	9.7	2.4	75.8	2.88	136.8	104.5	2.1	646	0.039	7.49	64	31	0.5	9.45
02583530	2024-01-15 13:10	2024-01-24 09:28	1	47	9	211	0	0	0	0	0	0	0	0	0	0	0	0	0	0	33	16.41	14.99	1.01	68	382	114.88	5.07	28.5	13.2	1.2	5.1	29.5	13.5	19.5	10.3	3.8	58.4	3.76	128.7	97.3	1.77		0.012	7.45	108	32	1.9	10.13
02590731	2024-01-30 11:34	2024-01-31 20:20	1	65	1	16	1	17	1	1	1	0	0	0	0	0	0	0	1	0		0.82	0.55	0.19	76	29			66.6	20.5	1.91	5.7	1723.6	761.9	14.4	13.4	7.8	450.3	3.9	116.2	80.5	1.69	16360	30	7.12	223	44	6.7
01364341	2024-01-14 15:06	2024-01-14 16:51	1	77	1	1	0	0	0	0	0	0	0	0	0	0	0	0	1	0	61	27.15	24.17	2.33	105	279	334.63	12.95	59.3	23.6	2.46	1.46	409.9	27	27.8	21.2	10.9	360	4.03	125.5	91.1	1.98	0.054	5950	7.19	97	15	10.3
02559645	2023-11-23 00:28	2023-12-13 09:53	0	77	20	133	1	37	1	1	0	0	1	0	1	0	0	0	0	0		2.91	2.29	0.52	130	83		0.52	31.3	10.6	0.95	3.61	201.7	59	29.3	10.1	2.5	60.8	2.9	137.5	99.8	1.72	242	0.054					3.04
01412871	2023-12-20 01:29	2023-12-22 14:01	0	61	2	60	0	0	0	0	0	0	0	0	0	0	0	0	0	0	60	10	9.54	0.26	110	217	130.48	2.45	31	11.4	1.03	5.99	32.5	19.9	27.6	11	2.4	158.1	4.72	138.9	107.8	1.95		0.053	7.42	99	27	2.1	8.2
01990943	2024-01-01 06:19	2024-01-02 07:25	1	40	1	25	1	25	0	0	0	0	0	0	1	0	0	0	1	0		1.13	0.28	0.79	139	176	241.36	1.14	26.2	12.1	1.11	4.13	55.5	75.8	38.2	8.2	2.8	95.9	3.23	143.3	108.8	2.24	1390	0.018
02580834	2024-01-09 20:07	2024-01-11 11:42	1	69	2	39	0	0	0	0	0	0	0	0	0	1	0	1	1	0	33	0.56	0.04	0.45	86	40	115.77	3.6	32.8	16.3	1.48	3.47	15.8	13.1	24.2	72.2	41.4	95.5	3.49	121.3	94.3	1.78		0.012	7.39	66	26	2.3
02575272	2023-12-28 15:42	2024-01-01 15:18	1	23	4	95	0	0	0	0	0	0	0	0	0	0	0	0	0	0	33	5.98	3.54	1.54	110	265	12.2		25	13.4	1.22	3.63	40	21.1	20.6	27.4	15.3	13.26	3.65	139.5	107.5	1.83	1890	0.04					18.29
02584270	2024-01-16 14:14	2024-01-17 14:08	1	55	1	24	0	0	1	0	0	0	0	0	0	0	0	0	1	0	33	25.77	24.63	0.53	136	154	332.1	41.46	23.8	13.3	1.21	10.99	74.4	83.9	25.5	80.2	53.7	260.7	3.43	138.9	99.8	1.93	967	0.124					29.26
02597937	2024-02-21 16:18	2024-03-03 10:49	1	74	11	0	0	0	1	1	1	0	0	0	1	0	0	0	0	0	33	12.28	11.64	0.28	117	176	250.64		30.7	13.1	1.14	7.08	24.6	14.8	40.3	18.6	5.6	129.5	4.06	136.6	99.4	2.33		0.012	7.45	76	35	0.8	12.25
02604930	2024-03-06 16:14	2024-03-31 13:06	1	72	25	0	0	0	1	1	0	0	0	0	0	0	0	0	0	0	33	5.16	3.33	1.5	73	35	203.55	0.42	25.8	13.1	1.2	5.51	103.7	76.9	33.7	17.1	4.4	55.3	3.89	131.9	97.7	2.03			7.45	102	22	1	3.93
02594135	2024-02-13 14:14	2024-02-26 11:53	0	69	13	45	0	0	1	0	0	0	0	0	0	0	0	0	0	0	33	27.15	25.6	0.7	115	87		73.32	35.9	14.2	1.31	5.22	41.8	15.6	31.1	43.3	15.8	299.8	3.44	139.9	105.7	1.88		6.71	7.37	98	30	1.5	18.82
02589848	2024-01-28 18:48	2024-02-01 13:00	0	25	4	22	0	0	0	0	0	0	0	0	1	0	0	0	0	0	33	20.45	19.16	0.64	151	2	188.4		28.3	13.1	1.2	5.64	57.1	90.5	27.2	427.6	321.4	473.8	3.17	126.4	89.5	1.82		0.578	7.35	94	26	1.3	15.28
02591814	2024-02-02 00:15	2024-02-15 15:03	1	70	13	0	0	0	0	1	1	0	0	0	0	0	0	0	0	0	33	12.05	10.53	0.44	109	153	272.01	9.41	28.2	12	1.13	8.82	152.7	118.9	27.9	14.7	6.3	53.6	3.19	132.4	99	1.96		0.012	7.43	135	29	1.1	13.58
02616365	2024-03-30 13:56	2024-04-11 15:02	1	80	12	0	0	0	0	0	0	0	1	0	0	0	0	0	0	0	33	14.09	12.56	0.55	122	107	227.44	12.33	30.4	14.5	1.3	6.52	300.2	118.6	31.6	68.1	35.2	86.9	3.11	137.5	104.9	2.03		0.028	7.45	47	31	1.5	13
02615732	2024-03-29 03:07	2024-04-08 13:13	0	57	10	86	0	0	0	1	0	0	0	0	0	0	0	0	0	0	33	18.7	16.5	0.7	122	19	177.05	24.7	36.1	14.1	1.3	4.44	70	214.9	18.3	12	6.1	109.7	2.87	130.7	109.3	1.73	627	0.012	7.34	97	21	0.8	14.43
02623156	2024-04-14 20:13	2024-04-22 16:21	1	63	8	41	0	0	0	0	0	0	0	0	0	0	0	0	0	0	33	19.85	16.04	3.12	102	224	240.41	11.81	38.9	14.6	1.35	2.5	34.9	14.2	24.4	8.7	2.1	139.2	3.12	128.9	93.4	1.89	123000	0.287					13.54
02594629	2024-02-15 20:27	2024-02-20 10:00	1	35	5	17	0	0	0	0	0	0	0	0	0	0	0	0	0	0	33	18.28	17.78	0.11	133	239	155.42	16.56	29.3	13.4	1.17	3.99	32.6	34.3	39.5	17.8	3.9	259.7	3.56	139.3	98.9	2.11	237	0.012					9.71
01843087	2024-02-27 18:52	2024-03-12 11:04	0	77	14	0	0	0	0	0	0	0	0	0	0	0	0	0	0	0	33	8.21	5.91	1.03	86	168	120.05	0.41	25.4	12.7	1.12	6.34	34.6	31.6	26.7	60.2	36.7	55.4	3.9	137.5	106.1	1.97	2150	1.27	7.46	78	33	0.6	10.61
01354244	2024-02-29 14:50	2024-03-14 16:55	1	71	14	0	0	0	1	0	0	0	0	0	0	0	1	1	0	0	33	10.3	7.69	1.32	74	222	44.22	0.39	31.5	13.6	1.23	4.81	35.5	28.6	31.4	10.7	3	235.1	3.78	143.2	112.1	2.13	2480	0.013	7.34	138	28	0.6	15.55
02589930	2024-01-31 14:22	2024-02-05 10:15	1	58	5	0	0	0	1	0	0	0	0	0	0	0	0	0	0	0	33	11.45	9.32	1.28	90	125			23.5	11.8	1.08	9.59	48.5	39.8	23	59.8	36.4	86.5	3.6	138.9	105.3	1.86	1160	0.22					13.46
01937426	2024-02-27 12:18	2024-03-07 15:37	0	70	9	0	0	0	0	1	0	0	1	0	0	0	0	0	0	0	33	6.24	4.19	1.2	92	156	93.51	0.25					19.4	16.4	31.8	7.1	1.1	258.2	3.92	141.1	108.4	2			7.31	83	34	1.3
02080108	2024-03-15 16:34	2024-03-18 10:19	1	62	3	0	0	0	1	1	0	0	0	0	0	0	0	0	0	0	33	13.37	11.68	1.05	125	259	64.78	1.91	28	12.3	1.12	4.69	60.2	410.6	34.5	37.3	9.8	48.1	3.61	137.1	102	2.26			7.42	92	31	1.4
02604963	2024-03-06 21:32	2024-03-27 09:54	1	70	21	375	1	81	0	0	0	1	0	0	0	0	0	0	0	0		9.16	8.74	0.13	178	71	287.6	4.87	46.6	15.6	1.45	5.82	20.4	10.3	31.1	26	14.9	182.6	5.52	135.4	95.4	2.16		0.073	7.25	65	60	2.1	13.69
02626670	2024-04-21 21:57	2024-04-28 11:47	1	47	7	86	0	0	0	0	0	0	0	0	0	0	0	0	0	0	33	11.49	5.19	5.24	129	59	29.9	1.16	46.3	13.5	1.22	1.78	375.6	287.2	33.6	17.3	6.1	77.2	3.56	131.7	104	1.92		0.014	7.45	136	22	2.1	8.66
02601280	2024-02-28 14:48	2024-03-05 15:03	1	41	6	0	0	0	0	0	0	0	0	0	0	0	0	0	0	0	33	26.99	24.04	0.84	153	117	222.41	2.11	30	14.2	1.31	7.88	15.8	10.2	37.9	7.4	1.5	41.4	3.24	134.1	107.5	2.03	56.8	0.012	6.97	135	12	1.2	28.37
02615168	2024-03-28 04:29	2024-04-10 11:12	1	65	13	152	0	0	0	0	0	0	0	0	0	0	0	0	0	0	33	9.79	4.19	0.25	88	42	342.69		27.3	14.1	1.3	1.52	22.2	14.9	36	11.1	3.6	98	3.93	138.8	107.3	2.09		0.01	7.4	80	34	0.7
02516233	2024-02-09 19:53	2024-02-13 08:58	0	70	4	0	0	0	0	1	0	0	0	0	1	0	0	0	0	0	40	4.03	3.71	0.17	56	18	185.28	51.75	35.3	13.7	1.2	3.99	28	13.3	21.5	26.6	11.2	77.4	3.69	126.5	100.2	1.72	4770	0.012	7.49	77	24	1.2	5.21
02600813	2024-02-27 18:57	2024-03-17 09:17	1	31	19	163	0	0	0	1	0	0	0	0	0	0	0	0	0	0	33	7.59	6.88	0.2	79	96	398.63	54.29	36.2	12.2	1.11	6.15	3.1	26.6	22	39.2	22.8	62.1	3.83	126.5	90.4	1.89	1630	0.012	7.47	62	34	1	5.05
01118273	2024-03-17 18:07	2024-03-22 09:23	1	54	5	0	0	0	0	1	0	0	0	0	0	0	0	0	0	0	33	19.14	17.49	0.58	151	120	361.34	33.57	35.7	14.7	1.36	9.87	17.7	15.7	31.5	20.9	9.1	162.4	4.51	130.9	92.5	2.13		0.02	7.43	77	31	2	16.04
02603716	2024-03-04 17:09	2024-03-14 11:21	0	28	10	44	0	0	0	0	0	0	0	0	0	0	0	0	0	0	33	17.8	14.69	2.31	191	336	15.35	1.41	29.6	15	1.34	4.57	65.6	351.2	46.3	43.1	15.9	434.3	4.17	140.6	100.7	2.48	207	0.039	7.48	110	26	1.3
02550975	2024-03-21 11:57	2024-04-01 15:01	0	54	11	169	1	116	1	1	0	0	0	0	1	0	0	0	0	1		2.91	2.15	0.52	86	99	18.98	14.03	25.8	14.3	1.28	2.92	101.8	55.7	28.3	29.4	11.2	104.8	2.71	135.8	102.7	1.88	1160	0.158	7.37	54	24	8.9	2.32
02521072	2024-02-17 10:58	2024-02-21 15:00	1	42	4	0	0	0	0	0	0	0	0	0	1	0	0	0	0	0	33	15.34	14.28	0.62	102	66	257.42	32.09	31.1	16.9	1.58	4.01	451.6	169.7	29.9	61.9	26	207.2	2.83	129	91	2.04		0.034					17.16
02601349	2024-02-28 16:27	2024-03-04 09:50	0	60	5	0	0	0	0	1	0	0	1	0	0	0	0	0	0	0	33	27.56	26.19	0.73	142	112	193.5	59.27	39.3	16.2	1.51	2.69	185.1	94.6	31.5	12.7	2.6	251.2	3.61	135.4	99.4	1.94	2280	0.025					19.35
02621073	2024-04-09 21:40	2024-04-24 10:44	0	40	15	0	0	0	0	0	0	0	0	0	0	0	0	0	0	0	33	7.62	6.78	0.43	156	50	213.04	18.1	29.2	13.3	1.22	5.51	70.2	75.7	31.2	128.1	79.4	60	3.01	131.4	101.9	2.06	377	0.012
02616770	2024-04-01 01:33	2024-04-12 10:03	0	42	11	0	0	0	0	0	0	0	0	0	0	0	0	0	0	0	33	23.43	20.2	2.12	149	105		49.67	34.9	11.9	1.07	5.07	21.7	91.9	39.1	14.2	4	396.8	3.23	138.9	105.7	2.28	1250	0.018					9.12
02610634	2024-03-18 19:39	2024-03-26 09:24	0	61	8	0	0	0	0	0	0	0	0	0	0	0	0	0	0	0	33	4.32	3.99	0.26	152	123	175.41	8.98	26.3	11.4	1.01	4.56	53.6	42.2	44.6	17.1	2.8	77.2	5.16	137.3	100.4	2.3	504	0.035
02617449	2024-04-02 07:07	2024-04-07 09:16	0	80	5	0	0	0	1	0	0	0	1	0	0	0	0	0	0	0	33	9.85	9.63	0.07	109	129	313.55	42.03	32.3	13.1	1.19	8.26	63.1	31.4	26.6	23	15.3	189.1	2.89	142.5	109.7	1.88	5660	0.229	7.52	56	20	2.9
02594826	2024-02-16 12:07	2024-02-21 09:16	1	64	5	0	0	0	0	0	0	0	0	0	0	0	0	0	0	0	33	34.19	31.52	1.13	142	299	212.41	7.36	24.4	15.6	1.45	8.02	10.8	15.5	30.1	8.7	2.2	115	4.59	140.5	108.2	2.16		0.012	7.2	91	19	1	14.65
02615166	2024-03-28 04:09	2024-04-04 09:52	1	71	7	34	0	0	0	0	0	0	0	0	0	0	0	0	0	0	33	10.29	9.52	0.56	107	134	56.38	26.02	24.6	12.5	1.13	3.8	30	15.9	37.9	9.4	3.1	240.9	4.54	135	104.4	2.16	1040	1.32	7.37	126	26	2.9	12.53
02615173	2024-03-28 06:21	2024-04-12 10:41	1	57	15	148	0	0	1	1	0	0	0	0	0	0	1	0	0	0	36	17.02	14.76	1.28	109	325	408.8	4.16	34.3	13.3	1.22	11.63	9.7	13.9	36	8.9	1.9	105.7	3.93	132.4	95.1	2.24	257		7.45	83	32	0.8	16.06
02537139	2024-02-12 11:52	2024-02-27 09:34	1	59	15	218	0	0	0	0	0	0	0	0	0	1	0	0	0	0	33	1.55	1.28	0.23	123	87	222.21	31.29	32.8	12.6	1.15	4.79	58.7	15.7	31.1	40.8	21.5	120.8	2.72	134.6	100.5	2.15	3820	1.42	7.42	78	32	1.9	9.92
02330122	2024-04-02 13:50	2024-04-17 15:49	1	69	15	0	0	0	1	0	0	0	0	0	0	0	0	0	0	0	33	15.51	13.45	0.9	86	264	202.27											150.8	2.54	140.5	104	1.95							13.24
02588844	2024-01-26 05:53	2024-02-06 10:19	0	63	11	101	0	0	1	1	0	0	0	0	0	0	0	0	0	0	33	18.53	18.02	0.1	140	93	248.83	28.11	43.5	16.5	1.59	6.01	47.7	103.2	24.3	67.2	23.9	584.6	4.25	135.1	99.8	1.94	555	0.012					27.34
02616444	2024-03-31 00:47	2024-04-07 14:21	0	39	7	0	0	0	0	0	0	0	0	0	0	0	0	0	0	0	33	8.31	6.99	0.66	166	38	395.48	19.35					32.9	42.3	32.8	48.9	27.3	102	.3.3	136.9	101.5	2.13		0.012	7.44	54	26	2.4	7.27
02609258	2024-03-15 15:57	2024-03-23 10:06	1	56	8	0	0	0	1	1	1	0	0	0	0	0	0	0	0	0	33	23.21	19.26	2.61	107	269		8.11					27.7	25.5	29.2	16.4	6.9	151.1	3.17	139	104	2.21		0.924	7.45	65	25	1.3	21.31
02623164	2024-04-14 21:27	2024-04-20 13:13	1	64	6	113	0	0	1	1	0	0	1	0	0	0	1	0	0	0	33	24.13	21.62	1.31	77	410	212.11		33	14.7	1.36	6.66	22	18.8	31.4	9.6	2.1	204	4.26	126.5	100.4	2.13		58.9	7.32	83	26	0.8	18.7
02606497	2024-03-10 16:22	2024-03-16 11:05	0	58	6	127	1	111	1	0	0	0	1	0	0	0	0	0	1	1		23.67	20.43	1.32	179	201	259.12	15.01	29.5	12.4	1.13	6.15	861.1	365.4	38.4	25.8	5.2	430.2	3.8	134.5	95.3	1.89		0.296	7.39	72	25	2.7
02619870	2024-04-08 07:00	2024-04-11 10:05	0	47	3	76	0	0	0	0	0	0	1	0	0	0	0	0	0	0	33	17.84	17.38	0.19	151	68	112.45		34.2	15	1.39	1.06	1091.3	744.2	39.3	87.9	47.4	109.9	2.02	139.1	104.7	2.37			7.43	80	28	2	27.61
02599496	2024-02-25 16:15	2024-03-04 10:51	0	62	8	161	1	88	1	0	0	0	0	0	0	0	1	0	0	0		19.12	16.32	1.49	53	93	68.78	3.73	32.5	15.9	1.42	3.76	74.8	33.3	24.9	76.9	42.5	150.6	4.49	141.1	96.2	2.47	814	0.012	7.64	114	27		23.92
02592104	2024-02-02 18:48	2024-02-15 14:46	1	51	13	306	0	0	1	0	0	0	1	0	0	0	0	0	0	0	33	37.17	34.1	1.45	166	24	310.54	73.42	38.6	18.9	1.77	1.84	68.1	39.8	35	130.7	85.8	271	3.11	134.6	93.3	2.04	33900	0.015	7.35	72	26	7.2	34.35
02607193	2024-03-11 16:15	2024-03-16 10:35	0	55	5	112	0	0	0	1	0	0	0	0	0	0	0	0	0	0	31	8.37	7365	0.23	138	95	215.27	59.29	30.1	13.4	1.21	6.52	57.1	36.1	32.9	38.2	10.8	228.1	3.67	127.3	91.4	1.98		0.067	7.42	80	27	2.6
02609451	2024-03-16 11:16	2024-03-21 12:29	1	53	5	120	0	0	1	1	1	0	0	0	0	0	0	0	0	0	58	15.67	14.85	0.52	136	63	290.7	59.42	33.9	14.5	1.34	6.52	41.9	29.9	35.6	38.3	20.6	255	3.09	135.8	98.1	2.24	11500	0.509	7.45	70	22	5	35.55
02612795	2024-03-22 23:01	2024-03-23 09:50	1	51	1	10	0	0	1	1	0	0	0	0	0	0	0	0	1	0	81	14.87	13.63	0.94	115	43		59.29	37	16.2	1.51	6.92	28.2	13.4	31.3	8.4	1.7	256	3.11	128	95.8	2.08	3680	0.755	7.46	82	18	3.5
02461653	2024-03-19 10:44	2024-03-22 15:28	1	68	3	75	0	0	1	0	0	0	0	0	1	0	0	0	0	0	33	9	8.61	0.16	96	70	236.87	40.41	31.8	16.5	1.54	6.15	1033.3	815.5	28.1	84.5	60.6	91.7	2.98	133.9	100.7	2.04	18900	0.122					8.85
02593691	2024-02-11 06:05	2024-02-11 20:13	1	57	1	38	1	9	0	1	0	0	0	0	0	0	0	0	1	0	33	9.84	8.9	0.4	128	13	215.99	20.32	24.5	12	1.03	3.99	37.6	60.8	24.3	20.8	10.8	52.6	2.69	153.8	128.4	2.08	988	0.012	7.52	58	20	3.4
01318046	2024-01-27 09:52	2024-02-19 14:32	1	72	23	550	1	478	1	1	0	0	1	0	0	0	0	0	1	0		10.49	10.13	0.25	116	283	125.83	18.96	29.3	13.5	1.27	5.47						104.7	3.48	135.9	98.1	2.16		0.04					13.06
01971506	2024-02-23 11:36	2024-03-04 10:13	1	72	10	213	0	0	1	0	0	0	1	0	0	0	0	0	0	0	33	16.93	15.86	0.21	98	461	36.83	1.09	30.5	13.1	1.14	4.44	27.8	22.9	28.9	10.2	2.5	43.4	3.86	138.6	104.8	2.01	599	0.012	7.44	125	42	1	12.27
02613040	2024-03-23 16:46	2024-03-30 09:17	1	67	7	160	0	0	1	1	0	0	0	0	0	0	0	0	0	0	33	15.74	15.29	0.26	84	334	176.4	56.82	28.5	12.7	1.16	6.92	67	40.7	35.8	14.9	5.4	204.9	4.2	134.8	99.5	2.26	3390	0.041	7.56	116	19	2.1	18.01
02299746	2024-01-28 13:29	2024-02-01 13:02	0	75	4	96	0	0	0	0	0	0	0	0	1	1	0	0	1	0	33	9.36	6.65	1.69	79	146	113.39	33.08	33.3	17.1	1.56	3.15	330.9	34.8	23.7	33.8	18.7	223.3	4.77	137.4	99.9	2.67	2980	0.229					10.23
02592833	2024-02-05 16:39	2024-02-09 06:51	1	67	4	84	1	84	1	0	1	0	0	0	0	0	0	0	1	1		16.52	15.18	0.64	159	94	154.17	0.25	25.9	14	1.23	0.85	130	29.5	33.3	47.8	10.7	58.4	3.04	129.9	90.3	2	2890	1.7					32.45
01406696	2024-02-12 17:39	2024-02-14 18:26	1	82	2	48	1	37	0	0	0	0	0	0	0	0	0	0	0	0	33	13.78	11.89	1.37	99	408	529.39	8.57	28.5	13.8	1.21	10.93	17.7	21.6	31.2	20.2	8.4	134.6	3.2	153.5	112.2	2.08	22700	0.069	7.46	67	29	1.8
02638974	2024-05-19 14:13	2024-05-28 09:10	0	39	9	96	0	0	0	1	0	0	0	0	0	0	0	0	0	0	33	46.47	42.32	0.98	98	289		11.07	35.1	14.9	1.38	6.46	16	12.7	23.3	8.6	2.8	107.7	3.29	126.7	102.7	1.9	1160	0.012	7.3	124	17	0.9	47.28
02653637	2024-06-19 20:24	2024-06-26 09:07	0	58	7	0	0	0	0	0	0	0	0	0	0	0	0	0	0	0	33	14.25	13.5	0.3	144	125		14.27	33.1	12.4	1.13	4.25	20.7	12.1	37.8	18.5	4.1	136	3.77	139.6	105.7	2.01		0.012	7.44	73	31	1	8.17
02653671	2024-06-20 05:34	2024-06-30 11:01	0	64	10	55	0	0	0	0	0	0	0	0	1	0	0	0	0	0	33	21.03	20.52	0.24	130	22	136.96	39.31	29	13.4	1.23	4.35	47.6	36.6	25	136.2	94	213.5	3.43	136.9	105.4	2.14		0.099	7.4	97	29	3.1	26.43
02646918	2024-06-05 01:45	2024-06-12 12:43	1	63	7	37	0	0	1	1	0	0	0	0	0	0	0	0	0	0	33	22.87	21.61	0.76	118	115	213.45	61.14	25.9	12.8	1.16	7.27	58.8	37.9	33.1	11.2	3.4	182.6	3.34	135.6	99.9	2.06		0.637	7.45	84	27	4.1	21.06
02655163	2024-06-24 07:54	2024-07-12 12:02	1	74	18	0	0	0	1	1	0	0	0	0	0	0	0	0	0	0	33	9.96	9.3424	0.2788	67	86	107.92	25.814	29.9	14.6	1.31	1.87	14.3	4.5	29.8	19.4	8.5	160.4	3.35	140.7	104.6	2.08	67000	0.389	7.37	126	37	1	7.18
02646598	2024-06-04 10:45	2024-06-11 09:25	0	64	7	54	0	0	0	0	0	0	0	0	0	0	0	0	0	0	33	36.81	33.4771	0.7162	135	110	125.99	59.04	29.9	12.5	1.14	2.07	302.4	147.2	33.7	28.3	13.8	214.8	3.73	129.8	92.9	2	3690	0.085	7.36	90	28	5.3	30.92
02631465	2024-06-14 08:56	2024-06-23 09:43	0	83	9	0	0	0	1	1	0	0	0	0	0	0	0	0	0	0	33	10.56	9.3784	0.508	119	196	9.97	5.9					18.5	12.2	35.7	12.4	9.4	98.1	3.72	135.1	101	2.17		<0.012					9.19
02655133	2024-06-24 01:35	2024-06-27 11:09	1	84	3	0	0	0	1	0	0	0	0	0	1	1	0	0	0	0	33	10.72	9.5208	0.516	77	186	237.97	5.34	34.7	12.5	1.14	4.94	232.9	150.1	34.2	11.6	3.9	275.3	4.21	134.3	110.9	1.91							6.06
02642953	2024-05-27 22:01	2024-06-10 11:00	1	58	14	58	0	0	1	1	0	0	1	0	0	0	1	0	0	0	33	17.65	16.218	0.686	118	149	505.73	43.92	33.8	14.8	1.33	10.15	36.8	22.7	33.8	12.6	3.9	366	5.56	132.5	99.3	2.12			7.35	85	26	2.8	18.32
02646354	2024-06-04 00:20	2024-06-16 16:31	1	57	12	0	0	0	1	1	0	0	0	0	0	0	0	0	0	0	33	10.89	9.781	0.4156	120	162	312.75	34.51																0.819	7.44	87	30	1.6
02626693	2024-04-22 05:38	2024-05-04 09:59	0	34	12	101	0	0	0	0	0	0	0	0	0	0	0	0	0	0	33	27.19	24.451	1.3395	128	50	249.53	59.4	30.4	13.3	1.2	8.7	35.3	45.1	29.7	66.7	46.3	370.9	3.09	136.8	106.6	1.98		0.063	7.34	120	21	0.9	17.74
01414693	2024-06-17 05:00	2024-06-21 15:04	0	71	4	0	0	0	0	1	0	0	0	0	0	0	0	0	0	0	33	10.39	9.331	0.4995	136	117	190.15	52.08	32.3	15.2	1.41	5.22	107.6	169.4	36.6	131.4	63.4	175.5	3.54	132.6	97.3	2.05	2360	<0.012	7.39	73	31	1.7	6.84
02381181	2024-06-22 08:03	2024-06-28 15:08	1	76	6	0	0	0	1	0	0	0	0	0	0	0	0	0	0	0	33																												11.45
02284415_24	2024-06-28 22:55	2024-07-09 15:03	1	58	11	0	0	0	1	0	1	0	0	0	0	0	0	0	0	0	33	30.1	27.07	1.184	132	226	167.4	0.54					15.9	13.8	43.7	14.6	2.9	180.4	4.07	142.5	110.5	2.28		<0.012					25.54
02639029	2024-05-19 21:18	2024-06-02 15:11	0	37	14	0	0	0	0	1	0	0	0	0	0	0	0	0	0	0	33	9.25	8.49	0.35	138	108	368.36	42.35	28.2	12.2	1.11	7.09	257.7	174.7	36.2	74.3	45.1	91.7	3.91	128	93.4	2.28		<0.012
02653590	2024-06-19 15:26	2024-06-30 09:15	0	46	11	113	0	0	0	1	0	0	0	0	0	0	0	0	0	0	33	26.35	21.587	2.615	132	190	403.17	6.56					98.7	37.1	35.5	22.2	9.9	96.4	3.96	122.1	82.6	2.28		<0.012	7.23	101	18	1.3	13.8
02633508	2024-05-07 21:31	2024-05-12 11:12	0	65	5	0	0	0	0	0	0	0	0	0	1	0	0	0	0	0	33	14.26	11.9584	0.8356	125	140	256.3	10.37					98.6	84.7	31.1	62.9	43	69	3.15	136.8	102.4	2.08		0.064
02636831	2024-05-14 10:25	2024-05-20 10:05	0	67	6	0	0	0	0	0	0	0	1	0	0	0	0	0	0	0	33	7.3	3.995	2.316	131	213	68.3	1.2	37.4	12.4	1.13	1.78	672.4	269.2	26.4	16.4	8	73.3	4.52	134.2	106.9	1.96	335	0.014	7.35	75	33	1.5
02635141	2024-05-11 01:56	2024-05-20 10:09	0	51	9	0	0	0	0	0	0	0	0	0	0	0	0	0	0	0	33						317.35	33.1					62.8	62.1	32.9	39.5	20.5	370
02659007	2024-07-02 05:57	2024-07-09 10:04	0	37	7	54	0	0	0	0	0	0	0	0	0	0	0	0	1	0	33	6.87	5.0638	0.8731	89	109	185.85	18.8										59.6	3.24	137.8	105	1.97	1160		7.44	96	34	0.8	7.15
02630786	2024-04-30 16:24	2024-06-21 09:55	1	47	52	336	0	84	0	0	0	0	0	0	0	0	0	0	0	0	100	34.95	32.833	1.0285	132	239	310.16	13.36	29.5	15.9	1.41	4.77	179.1	276.9	25.7	9.4	3.3	97.1	2.99	150.8	113	2.38	1030	0.372	7.35	75	33	1.5	19.71
02208550	2024-05-02 17:57	2024-05-15 12:11	1	68	13	0	0	0	1	1	0	0	0	0	0	0	0	0	0	0	33	29.26	26.6066	1.7356	96	257	382.08	10.41	27	11.5	1.02	13.31	17.8	37.9	35.4	11.1	3.8	368.7	4.61	139.3	103.8	2.2	6160	<0.012	7.35	88	30	0.8	21.3
02644469	2024-05-30 14:07	2024-06-29 14:52	1	60	30	168	0	0	1	1	0	0	0	0	0	0	0	0	0	0	33	14.43	11.3797	1.1344	135	128	199.87	12.61	24.8	10.4	0.9	8.47	19.9	25.3	27.5	13.9	3.9	33.7	3.08	131.6	105.1	2.04	6230	0.533	7.43	81	17	1.3
02633640	2024-05-08 08:52	2024-05-24 08:54	0	71	16	0	0	0	1	0	0	0	1	0	0	0	0	0	0	0	21	15.47	15.1406	0.1347	123	213	208.59	54.07	33.1	12.5	1.13	5.06	84.8	25.2	36.1	19.6	6.2	134.6	3.85	143.8	108	2.19	2000	0.121	7.45	109	34	1.1	8.63
01749109	2024-06-11 05:05	2024-06-24 10:25	0	68	13	0	0	0	0	0	0	0	0	0	0	0	0	0	0	0	21	14.82	13.4662	1.0174	125	66	5.86						21.4	25.5	39.4	8.2	1.5	55.1	3.83	135.8	102.5	2.33		<0.012
02648076	2024-06-07 13:13	2024-06-19 09:04	0	73	12	48	0	0	0	0	0	0	0	0	0	0	0	0	0	0	33	7.03	5.2525	1.0345	117	164	179.41	2.2	31.1	13	1.19	7.56	24.2	14.3	32.4	9.9	2	181.1	3.44	133.7	101.6	1.87	359		7.47	105	27	0.6	5.63
02021810	2024-05-28 12:34	2024-06-28 08:51	0	70	31	72	0	0	1	0	0	0	0	0	1	0	0	0	0	0	33
02648411	2024-06-08 23:59	2024-07-02 09:47	0	64	24	63	0	0	0	0	0	0	0	0	0	0	0	0	0	0	33	22.29	21.3784	0.4258	131	104	207.96	54.35					29.6	40	28.3	15.5	6.3	90.2	3.1	130.4	101.6	2.03	606	0.048	7.43	92	29	2.8
02313735	2024-06-08 19:53	2024-06-22 13:08	1	74	14	211	0	0	1	0	0	0	0	0	1	0	1	0	0	1	90	43.11	41.7967	0.8422	77	372	270.79	13.06	26.5	11.8	1.06	6.74	21	13.1	30	8.5	1.8	663.6	8.34	130.9	101.6	2.11	4100	0.045	7.21	174	8	5.4	18.91
02649734	2024-06-12 01:06	2024-06-17 10:08	1	54	5	0	0	0	0	1	0	0	0	0	0	0	0	0	0	0	21	5.77	25.1372	6.1539	126	122	162.45	15.11	30.3	11.7	1.05	4.25	57.6	33.7	38	14.3	3.7	107	3.78	135.9	97.1	2.12	1260	0.881	7.4	73	35	2
02657320	2024-06-28 01:35	2024-07-08 09:48	0	56	10	128	0	0	1	0	0	0	0	0	0	0	0	0	0	0	33	6.85	4.912	1.5555	149	96	80.36	1.8	30.6	11.7	1.04	2.57	328.7	221.7	33.5	27.6	13.2	148.3	3.03	129	103.3	2.14		0.056	7.48	79	20	1.6	5.73
02658966	2024-07-01 18:38	2024-07-11 10:18	1	62	10	161	0	0	1	1	1	0	1	0	0	0	0	0	0	0	33	31.47	29.2471	1.2388	118	25	159.91	26.14	27.1	13	1.19	7.44	13.3	21.3	29.9	12.4	2.9	100.9	3.91	152.5	118.5	2.26	1260	0.07	7.45	62	36	1.7	25.46
02632038	2024-05-05 18:03	2024-05-14 10:05	1	72	9	0	0	0	1	0	0	0	0	0	0	0	0	0	0	0	21	20.97	16.15	3.05	115	58	110.99						34.5	28.6	32.3	20.6	5.1	98.5	3.16	136.3	106.6	2.16	1430	<0.012
02369222	2024-05-17 21:47	2024-05-28 09:22	1	57	11	0	0	0	1	1	1	0	0	0	0	0	0	0	0	0	33	4.1	3.52	0.37	119	76	256.34	1.999					129.8	119.2	33.1	18.6	5.7	90.7	4.13	138.3	103.4	1.99		<0.012	7.47	75	28	1.1
02643521	2024-05-29 07:25	2024-06-03 09:30	0	61	5	0	0	0	1	1	0	0	0	0	0	0	0	0	0	0	21	4.57	3.32	0.7	144	83	112.3	0.81					158.7	90.8	39.6	23.3	6	62.5	3.9	135.2	102.1	2.18		<0.012					5.25
02659006	2024-07-02 05:41	2024-07-02 11:06	1	61	1	0	0	0	0	0	0	0	0	0	0	0	0	0	0	0	21	5.31	2.49	2.29	131	191	2.16						21.5	29.5	42.2	12.3	2.1	53.3
02646365	2024-06-04 05:37	2024-06-07 11:12	1	73	3	0	0	0	0	0	0	0	0	0	0	0	0	0	0	0	33	15.45	13.39	1.19	102	456	254.75	6.89	28.8	12.5	1.14	7.6	20.5	9.5	27.8	15.5	4.1	81.3	2.96	134.5	96.6	1.96		<0.012
02643994	2024-05-29 14:43	2024-06-17 09:43	1	59	19	120	0	0	1	0	0	0	0	0	1	0	0	0	0	0	33	30.23	28.29	0.75	138	30	131.43	2.52	39.4	25.1	2.38	1.93	46	30.3	26.7	133.3	70.7	134.3	3.99	136.5	101.4	1.79	421	<0.012	7.46	75	24	5
02626366	2024-04-21 01:18	2024-05-03 09:25	1	65	12	0	0	0	1	1	0	0	0	0	0	0	0	0	0	0	21	15.52	14.31	0.61	116	146		10.26
02630572	2024-04-29 22:01	2024-05-10 10:56	0	68	11	180	0	0	0	0	0	0	0	0	0	0	0	0	0	0	33	2.01	1.84	0.08	110	60	103.9		32.2	15.1	1.4	3.23	62.7	30.6	28	18.2	5.8	100.1	3.5	138.2	107.1	1.88			7.49	117	25	2.7	9.31
02634079	2024-05-08 16:12	2024-05-21 10:41	0	32	13	44	0	0	0	0	0	0	0	0	0	0	0	0	0	0	50	14.06	11.16	0.81	182	224	74.76	20.62	21	11.2	0.99	3.55	30.1	21.9	44.2	7.9	2.5	350.1	5.09	144.9	96.6	2.74	212	0.043	7.44	52	44	4.6	11.76
02274176	2024-07-11 05:36	2024-07-14 10:59	0	71	3	0	0	0	1	0	1	0	0	0	0	1	0	0	0	0	33	5.41	5.02	0.24	127	90	45.84	12.8	30.8	14.4	1.33	2.28	58.7	42.7	29.2	48.1	17.1	84.1	3.03	132.5	103.1	2.26	294	0.488
02632048	2024-05-05 19:45	2024-05-20 11:12	1	59	15	144	0	0	1	1	0	0	0	0	0	0	0	0	0	0	40	5.9	5.4	0.45	122	227	286.94											70.5	3.35	130.6	98.9	2.11		<0.012	7.51	50	24	2.9
02639721	2024-05-21 04:14	2024-05-28 09:35	1	74	7	0	0	0	0	1	0	0	0	0	0	0	0	0	0	0	21	10.09	9.08	0.89	122	190	112.7						64.1	36.4	40.9	27.2	8.6	53.5	4.39	135.2	98.5	2.28		<0.012
02643496	2024-05-29 00:29	2024-06-04 10:05	0	84	6	0	0	0	1	0	0	0	0	0	0	0	0	0	0	0	33	9.53	8.53	0.54	121	68																			7.52	149	27	1.7	7.74
02646716	2024-06-04 13:23	2024-06-14 09:46	0	52	10	67	0	0	0	0	0	0	0	0	0	0	0	0	0	0	33	5.11	3.89	0.6	126	69	91.9	9.2					590.6	242.2	31.3	18.3	6.3	68	3.28	140.4	109.2	1.93							4.36
02648974	2024-06-11 18:40	2024-06-21 09:41	0	63	10	64	0	0	0	0	0	0	0	0	0	0	0	0	0	0	33	13.46	12.67	0.23	137	138												11.56	3.51	132.2	100.3	2.13	596.12	3.95	7.53	127	21	1.6	8.58
02649724	2024-06-11 21:57	2024-06-16 10:38	0	19	5	0	0	0	0	0	0	0	0	0	0	0	0	0	0	0	21	23.34	23.21	0.65	158	205	224.48	62.02	30.9	15.2	1.36	4.79	273.1	125.2	46.3	18	6.6	209.6	4.13	134.6	96.6	2.24	1510	0.88					15.14
02659538	2024-07-02 20:48	2024-07-10 09:58	1	54	8	0	0	0	0	1	0	0	0	0	0	0	0	0	0	0	33	10.17	9.59	0.2	168	118	261.58	4.45	27	13.6	1.25	8.31	16.8	17.6	32.5	9	2.3	69.1	5	141.7	107.6	2.32		0.334	7.25	105	21	1.4
02631294	2024-05-03 13:52	2024-05-13 12:27	0	83	10	72	0	0	0	1	0	0	0	0	0	0	0	0	0	0	60	12.23	11.37	0.51	109	167	247.93	13.24	29.5	12.3	1.12	5.73	118.7	107.8	30.4	28.3	14.6	215.1	4.42	135.3	105.8	1.82	5670	25.3(没统错，就是这么高)	7.38	58	24	1.8	12.53
02651306	2024-06-15 00:09	2024-06-29 10:46	1	71	14	0	0	0	0	0	1	0	0	0	1	1	0	0	0	0	33	12.01	10.67	0.81	103	251	95.16	23.99	25.4	11.6	1.04	6.32	23.3	22	35.5	12.5	4.2	60.5	2.95	135.3	96	2.06	766	<0.012	7.52	69	34	0.9
02654148	2024-06-20 19:57	2024-06-27 11:14	0	34	7	0	0	0	0	0	0	0	0	0	0	0	0	0	0	0	33	17.57	14.54	2.08	133	56	131.01	7	29.6	10.6	0.91	5.07	59.9	45	36.9	10.5	2.6	67.5	3.34	138	106.4	2.12	537	0.039	7.42	177	37	0.5
02644997	2024-05-31 23:11	2024-06-07 09:37	1	73	7	0	0	0	0	1	0	0	0	0	0	0	0	0	0	0	33	15.14	13.72	0.63	119	82	290.36	19.52	29.1	12.6	1.15	6.17	25.7	15.6	29.4	17	7.8	106.1	4.04	135.9	102.3	1.94	4270	0.253	7.39	51	31	2.1
02651467	2024-06-15 12:52	2024-06-21 10:25	0	57	6	0	0	0	1	0	0	0	0	0	0	0	0	0	0	0	21	10.35	9.38	0.69	151	181	202.85						106.1	104.2	37.9	25.6	9	91.6	4.3	140.2	98.5	2.13		<0.012					13.15
02644098	2024-05-29 20:39	2024-06-03 07:15	0	59	5	106	1	106	1	0	1	0	0	0	0	0	0	0	1	0	100	2.61	2.36	0.17	134	83	98.21	8.2	47.8	22	2.08	1.76	274	172.4	30.5	127	87.1	306.6	3.76	131	108.2	1.72	1530	0.068	7.48	59	17	1.1
02637635	2024-05-16 00:30	2024-05-21 13:52	1	40	5	133	0	0	1	0	0	0	0	0	0	0	0	0	0	0	33	35.12	32.48	0.95	106	147	303.54	65.29					21.5	16.1	32.3	20.8	5.9	162.7	4.3	123.1	88.9	2.1			7.36	104	28	6.9
02635261	2024-06-05 15:07	2024-06-07 09:39	0	76	2	40	0	0	0	0	0	0	0	0	1	0	0	0	1	0	100	5.58	5.35	0.17	130	112	269.55	1.376	40.6	13.2	1.21	8.5	21	11.8	29.4	18.3	7	53.6	3.52	135.9	104.8	1.87			7.39	51	35	2.9
02660401	2024-07-04 12:08	2024-07-14 13:22	0	59	10	240	1	104	1	0	0	0	1	0	0	0	0	0	0	0	100	20.61	18.61	0.68	117	441	280.76	2.81	28.5	13.5	1.22	8.82	34.7	41.1	31.9	31.6	13.6	202.9	5.32	138.7	101.2	2.31	112000	0.096	7.39	42	32	3.4	14.88
02643503	2024-05-29 02:11	2024-06-06 16:08	1	65	8	206	0	0	1	1	1	0	0	0	0	0	0	0	0	0	40	5.59	5.09	0.27	126	85	307.59	22.27	31.1	15.1	1.4	6.52	175.1	110.9	27.1	33	13.5	62.4	3.09	129.8	100	1.8	5140	0.101	7.36	65	29	1.6	9.51
02641686	2024-05-24 21:53	2024-06-03 09:59	0	45	10	96	0	0	1	1	0	0	0	0	0	0	0	0	0	0	33	28.51	24.05	0.47	122	411	429.43	13.64	34.4	13.5	1.24	12.35	29.9	31.5	26.8	14.7	6.4	211.6	6.68	111.7	78.3	1.96	229	<0.012	7.34	109	20	3	19.29
02637461	2024-05-15 13:12	2024-05-18 12:01	0	43	3	72	0	0	0	0	0	0	0	0	0	0	0	0	0	0	33	8.48	6.31	1.48	183	83	53.66	1.94	36.1	12.6	1.14	3.6	757	441.5	35.2	27	8	82.7	3.5	127.9	99.7	2.06	<20	0.012	7.45	102	25	3.2	10.36
00990549	2024-05-31 19:29	2024-06-06 10:53	1	73	6	151	0	0	1	1	0	0	0	0	0	0	0	0	0	0	50	17.63	15.93	0.83	102	335	199.29	1.26	29	14.4	1.3	5.51	67.6	64.2	22.4	28.3	16.2	67.7	4.35	124.5	93.7	1.93	1150	<0.012	7.53	64	27	1.5	21.76
02657318	2024-06-28 01:23	2024-07-03 10:09	1	79	5	128	0	0	1	1	0	0	1	0	0	0	0	0	0	0	50	30.29	28.56	0.7	121	180	262.85	41.04	26.1	11.8	1.06	6.92	32	31.3	37.3	16.4	3.8	131.9	3.96	136.1	104.5	2.19	1060	0.079	7.43	75	32	2.4	23.33
02645242	2024-06-01 15:54	2024-06-10 06:26:00	0	69	9	230	0	0	0	0	0	0	0	0	0	0	0	0	1	0	33	39.65	37.41	0.45	86	110	218.5	56.55	32.2	16	1.42	4.51	261.5	122.8	31.1	25.2	12.7	204.8	5.13	132.2	98.4	2.28	47600	0.909	7.31	113	22	8.8	39.5
23701859	2024-06-20 20:34	2024-06-29 19:58	1	53	9	216	1	194	1	1	0	0	1	0	0	0	0	0	1	0	50	15.9	14.35	0.55	98	56	102.26	49.33	29.9	12.3	1.12	5.22	34	23.5	37.8	16.8	5.3	87.5	4.17	133.9	102.2	2.41	5510	0.109	7.43	56	29	1.5	13.16
02640848	2024-05-23 04:45	2024-05-24 16:01	0	52	1	34	1	12	1	0	0	0	0	0	0	0	0	0	1	1	33	12.52	12.27	0.16	157	133	249.18	28.12	40.7	18.6	1.74	3.55	186.6	118.6	29.3	76.6	55.3	411.2	3.99	136.3	99.6	1.86	10400	0.112	7.2	78	22	11.9	16.66
02651570	2024-06-15 21:41	2024-06-21 09:43	1	65	6	130	0	0	1	1	1	0	0	0	0	0	0	0	0	0	33	10.88	10.21	0.47	101	67	400.58	59.3	39.7	16.9	1.58	7.44	62.1	22.8	28.2	19.8	5.3	311.1	2.8	135.3	103.8	1.82	32800	0.11	7.42	80	27	2.4	12.41
02646875	2024-06-04 16:26	2024-06-21 08:30	0	58	17	399	1	43	0	0	0	0	0	0	0	0	0	0	1	1	33	7.42	5.89	1.15	47	83	48.77	0.62	38.1	13.8	1.25	5.47	21.2	22.4	26.3	13.6	2.7	837.4	4.83	135.3	108.3	1.92	26600	0.068	7.35	95	26	2.4	5.59
02631017	2024-05-02 04:00	2024-05-17 14:10	0	43	15	368	1	120	0	0	0	0	1	0	0	0	0	0	0	0	100	0.48	0.14	0.13	68	69	287.64	8.14	40.2	15.3	1.42	5.84	97.9	117.5	25.3	19.3	9.7	115	3.9	137.8	110.7	1.97	2110	0.028	7.4	371	32	1.5	1.59
02638567	2024-05-18 08:44	2024-05-20 03:29	0	87	2	40	1	4	0	0	0	0	0	0	0	0	0	0	1	0	33	17.1	15.75	0.77	99	109	263.73	55.82	33.8	13.4	1.21	4.78	63.6	82.9	27	12.6	5.2	229.3	4.23	133.8	101.3	1.94	13800	0.113	7.53	98	25	1.9
01115095	2024-06-07 23:25	2024-06-08 02:58	1	74	1	4	1	4	1	0	1	0	0	0	0	1	1	0	1	0	100	2.49	2.1	0.25	123	410	376.27	38.36	35.5	25.2	2.39	5.51	260.5	118.4	32.5	38.5	12.6	178.6	4.83	137.2	106.3	2.02	39100	0.032	7.3	74	19	9.1
02093194	2024-09-28 18:45	2024-10-08 09:34	0	56	10	114	0	0	0	1	0	0	0	0	1	0	0	0	0	0	33	12.06	10.72	0.71	138	66	215.43	36.11	29.7	13.5	1.15	6.52	365.3	168.5	31.2	37.1	22.2	81	3.39	131.7	99.9	2	2520	1.24	7.47	75	26	2	9.13
02703434	2024-10-10 09:56	2024-10-23 11:01	1	56	13	67	0	0	0	1	0	0	0	0	0	0	0	1	0	0	33	11.98	11.28	0.38	137	98	344.92	7.34	22.6	13.8	1.17	7.27	22.9	17.5	37.4	20.6	6.4	149.5	3.32	142.8	100.4	2.16		0.03					10.03
02211651	2024-09-22 14:16	2024-09-27 15:43	1	46	5	0	0	0	0	0	0	0	0	0	0	0	1	0	0	0	33	29.58	27.9	0.6	106	156	208.72	31.5	29.3	15.4	1.31	5.12	54.9	40.3	30.9	11	3	192.5	3.41	133.9	101.3	1.99		0.014
02707314	2024-10-18 13:44	2024-10-23 10:30	0	74	5	75	0	0	1	0	0	0	0	0	1	0	0	0	0	0	33	6.22	4.32	1.31	113	157	147.02		27.6	14.1	1.19	4.53	52.4	18.6	34.8	12.1	4	70.7	4.46	133.7	96.5	2.08		0.022	7.41	92	42	1	6.38
02659183	2024-09-17 01:00	2024-09-18 13:02	0	64	1	0	0	0	1	0	1	1	0	0	1	1	0	0	0	0	33	12.42	10.27	0.71	127	366	177.97	0.67	28.7	14.9	1.28	6.76	65.2	52.5	26.5	26.5	9.7	39.6	4.51	137.4	94.6	2.07		0.012	7.38	59	51	1.8
02710751	2024-10-26 21:51	2024-10-30 09:58	1	66	4	0	0	0	0	0	0	1	0	0	0	0	0	0	0	0	33	9.63	9.12	0.43	129	146	4.74	43.06	36.9	17	1.48	0.89	212.8	72	34.2	10.1	3.3	80.5	3.07	134.8	105.9	2.04	308	0.012					32.74
00018640	2024-11-04 22:25	2024-11-14 15:01	1	61	10	0	0	0	0	0	0	0	0	0	0	0	0	0	0	0	33	9.28	7.48	0.78	103	110	198.09	2.18	28.4	12.3	1.02	6.15	25.1	51.4	27.4	8.2	2.1	132.9	3.69	134.1	101.1	2.17	1990	0.012					8.41
02673606	2024-08-01 09:12	2024-10-14 15:33	0	58	74	600	0	0	0	0	0	0	0	0	0	0	0	0	0	0	53	5.71	5.39	0.23	137	130	325.2	62.06	27.3	16.6	1.42	6.03	114.8	99.8	19.1	58	39	350.8	7.53	128.3	91.5	1.95	16500	0.092	7.45	113	31	4.9	5.83
02705578	2024-10-14 17:16	2024-10-23 09:22	0	36	9	16	0	0	0	1	0	0	0	0	0	0	0	0	0	0	33	7.73	6.65	0.75	160	60	167.38	22.33	26.4	15.4	1.32	5.22	2923.2	5128.8	36.2	79	39	115.7	4.04	136.1	100.4	2.05	153	0.08	7.4	88	31	1.5	6.81
02690454	2024-09-07 11:44	2024-10-01 10:03	1	78	24	312	0	0	1	1	1	0	0	0	0	0	0	0	0	0	33	6.62	5.43	0.74	104	60	228.5	14.9	32	15.1	1.29	4.92	31.8	18.4	28.4	35	14.1	90.3	4.26	128.4	92.6	2.09	36400	1.15	7.43	98	32	1	4.75
02693245	2024-09-12 22:42	2024-09-25 13:06	1	67	13	0	0	0	1	1	0	0	0	0	0	0	0	1	0	0	33	18.55	17.71	0.39	117	121	256.64	61.85	29.6	15.2	1.31	4.46	33.1	12.4	26.7	15.9	6.7	255.3	4.17	136.3	101.3	1.69		0.201	7.44	80	29	2.6	20.2
02705510	2024-10-14 15:11	2024-10-24 10:24	1	73	10	46	0	0	1	1	0	0	1	0	0	0	0	0	0	0	40	5.6	4.75	0.46	141	150	81.98	0.24	21	13.2	1.1	4.3	11.6	11.9	34.8	7.1	1.8	132.4	5.1	153.7	114.4	2.43	583	0.159	7.41	112	31	3.3	8.52
02692907	2024-09-12 09:45	2024-09-19 09:20	0	72	7	120	0	0	0	0	0	0	0	0	1	0	0	0	0	0	33	18.45	12.82	2.89	156	220	146	4.25	29.2	14.4	1.23	4.68	13.2	12.2	28.7	17.6	3.6	79.5	4	138.2	110.9	2.02		0.325
02319252	2024-09-19 11:29	2024-09-23 11:00	0	59	4	0	0	0	1	1	1	0	0	0	0	0	0	0	0	0	33	12.51	12.11	0.2	141	162	174	39.53					113.4	70	35.9	16.8	3.9	101.3	3.37	133.8	97.5	2.28		0.024
02713576	2024-11-01 13:01	2024-11-12 07:53	0	74	11	21	0	0	0	1	1	0	0	0	0	0	0	0	0	0	33	25.45	24.06	0.31	148	140	162.17	37.44	27.6	16	1.36	5.7	174.6	432.4	32.4	119.2	76.7	176.5	3.06	144.7	109.1	2.13	1710	0.022	7.38	88	29	1.9	18.47
02699936	2024-09-29 21:50	2024-10-10 09:46	1	58	11	110	0	0	1	0	0	0	0	0	0	0	0	0	0	0	33	12.57	12.14	0.08	105	104	236.28	72.33	30.6	15.3	1.32	4.46	54.1	30.8	28.7	16.7	8.6	182.2	3.08	135.1	105.6	1.93	24800	0.517	7.34	119	25	2.8	27.79
02326356	2024-10-22 01:34	2024-10-31 15:40	1	74	9	0	0	0	0	0	0	0	0	0	1	0	1	0	0	0	33	13.92	13	0.37	106	236	51.72	10.27					118.6	75.7	30.7	42	31.3	226.9	2.57	135.7	107.4	2.13		0.012					20
02711496	2024-10-28 12:44	2024-11-06 10:49	1	56	9	77	0	0	0	0	0	0	0	0	0	1	0	0	0	0	33	26.39	22.13	1.87	79	152	144.58	48.98	34.8	16.2	1.41	4.94	30.6	48.5	19.8	7.8	2.8	182.4	2.92	138.5	109.9	1.79		0.012	7.4	63	24	2.2
02700542	2024-10-03 01:13	2024-10-28 13:12	0	33	25	465	1	200	0	0	0	0	0	0	0	0	0	0	0	0	35	16.82	14.56	0.93	60	330			54.4	27.1	2.43	2.93	25.3	17.9	28.1	9.1	2.9	286.6	3.48	129.2	95.4	1.51		0.143	7.32	204	14	4.5	5.43
02450387	2024-10-30 17:01	2024-11-04 10:25	0	74	5	0	0	0	1	1	0	0	0	1	1	0	0	0	0	0	33	0.94	0.26	0.63	58	48	47.78		33	12.9	1.09	3.19						77.5	3.8	141.2	108.2	1.91		0.035	7.48	91	35	1	0.83
02700801	2024-10-04 13:48	2024-10-08 16:34	0	67	4	0	0	0	0	0	0	0	0	0	0	0	0	0	0	0	33	10.18	9.16	0.85	151	127	207.2		28.4	16.7	1.46	3.21						86.8	4.08	137.3	100.3	2.07		0.017					11.34
02714018	2024-11-02 20:34	2024-11-10 13:09	0	66	8	0	0	0	0	0	0	0	0	0	0	0	0	0	0	0	21	13.65	12.61	0.73	125	81							122.2	56.1	38.5	16.2	6.3	112.2	4.39	142.7	107.1	2.34		0.051	7.44	101	28	1.9	11.18
02698587	2024-09-26 01:24	2024-10-02 09:47	1	51	6	0	0	0	0	1	0	0	0	0	0	0	0	0	0	0	21	20.05	18.45	0.96	108	191	306.87	61.98					26.7	18.6	29.4	12.1	3.8	75.2	4.16	133	98.9	1.98		0.032
02633189	2024-10-08 15:05	2024-11-04 10:16	1	50	27	0	0	0	0	0	0	0	1	0	0	0	0	0	0	0	33	9.64	8.56	0.5	100	157	50.19						17.8	8.1	34.4	9.2	1.7	182.9	3.83	141.9	108.4	2.28			7.46	128	29	0.8
01269594	2024-09-17 23:06	2024-10-08 14:14	0	33	21	264	0	0	0	0	0	0	0	0	0	1	0	0	0	0	33	47.8	45.92	1.34	145	100	113.63	4.57	23.4	14.5	1.22	4.73	69	63	22.8	58	23.3	56.4	3.84	133.2	103.3	2.13		0.022	7.52	75	23	5.7
02702577	2024-10-08 21:20	2024-11-01 09:56	0	75	24	0	0	0	0	0	0	0	0	1	0	0	0	0	0	0	33	32.86	30.5	1.25	61	164	274.84	7.11	29.9	15.9	1.36	6.96	73.6	37	29.6	171.4	112	292.3	3.68	138	103.3	2.05	1360	0.014	7.36	63	32	2.2	27.61
01013320	2024-10-14 21:01	2024-10-19 11:57	1	76	5	0	0	0	1	0	1	0	0	0	0	0	0	0	0	0	38	15.46	13.9	0.23	99	114	350.56	46.5	29.2	12.9	1.08	8.68	35.6	19.3	33.9	20.4	10.8	172.5	2.77	129.5	91.5	2.09		0.81	7.4	66	32	1.5	11.86
02693882	2024-09-15 02:07	2024-09-23 11:09	1	59	8	132	0	0	0	1	0	0	0	0	0	0	0	0	0	0	38	3.03	2.73	0.27	128	93	3.12	47.9	26.4	13.6	1.15	1.31	121.3	81.4	38.4	15.4	3.1	128.8	2.84	139.1	104.4	2.26	296	0.012	7.38	71	21	5.9
02695319	2024-09-18 21:40	2024-09-28 10:43	0	57	10	0	0	0	0	1	0	0	0	0	0	0	0	0	0	0	33	11.25	10.12	0.69	143	80	194.5	25.63	28.2	15.2	1.31	6.17	60.7	85.4	25	45.9	25.4	75.1	3.75	130.4	100.4	2.16		0.038	7.38	76	28	1.6	11.33
02700342	2024-10-01 14:43	2024-10-10 08:30	0	78	9	72	0	0	0	1	1	0	0	0	0	0	0	0	0	0	33	24.94	23.57	0.56	152	75	118.2	37.4	27	14.6	1.25	5.91	130.9	177.8	33.4	72.9	39.3	83.4	4.09	137.4	104.8	2.05		0.533	7.42	65	30	1.9
02712027	2024-10-29 11:30	2024-10-30 18:49	1	55	1	6	0	0	0	1	0	0	0	0	0	0	1	0	0	0	33	3.92	3.64	0.09	122	74	365.47	34.14	37.8	13	1.08	7.87	85.8	41.9	19.9	14.5	5.8	170.1	4.46	121.8	93.4	1.82	33800	0.012	7.39	152	25	2.5	6.66
00957131	2024-09-22 17:40	2024-09-23 15:10	0	64	1	21	0	0	0	0	0	0	0	0	0	0	0	0	1	0	33	53.42	51.18	1.29	139	36	266.19	48.32	57.7	33.2	3.02	1.44	583.1	158.7	21.1	165.9	109.8	222	2.05	130.5	94.3	1.81		0.015	7.26	80	25	13	36.19
02714008	2024-11-02 17:39	2024-11-03 11:45	0	75	1	16	0	0	1	0	0	0	1	0	0	0	0	0	1	0	100	30.9	27.4	1.59	154	241	238.36	0.81	30	18.4	1.61	9.62	63.9	22	27.1	15.9	5	459.8	2.6	149.7	103.1	2.22	832	0.128	7.62	55	21	4.7	24.58
02711051	2024-10-28 01:49	2024-11-11 10:00	0	18	14	343	1	188	0	0	0	0	0	0	0	0	0	0	0	1	100	42.18	24.19	9.05	181	6	105.81		94.6	15.6	1.34	1.99	980.2	476.2	26	23.9	8.2	533.1	3.95	127	93.8	1.72	1430	1.8	7.38	108	17	2.5	26.39
23712913	2024-09-12 18:07	2024-09-23 13:16	0	31	11	48	0	0	0	0	0	0	0	0	1	0	0	0	0	0	33	18.09	17.86	0.11	100	178	77.67	1.45					41.5	30.9	26.7	97.1	60.2	50	4.25	137.5	105.1	2.2		0.012	7.4	108	32	2.5
02340685	2024-10-27 04:46	2024-10-27 10:59	1	85	1	5	0	0	0	0	0	0	0	0	0	0	0	0	0	0	33	7.87	5.33	1.14	104	163	168.27	19.71	31.7	12.7	1.06	6.76	18.8	12.1	32.7	10.7	2.2	195.6	3.84	132.3	105.4	2.13	2600	0.012	7.31	61	31	1.4
02711007	2024-10-27 17:17	2024-11-08 12:01	0	47	12	281	0	0	0	0	0	0	0	0	1	0	0	0	0	0	40	4.5	4.26	0.09	130	34	528.97	14.54	25.7	13.5	1.13	10.24	14.4	24.3	28.6	14.4	5.4	175.2	4.64	127.5	93	2.22	1470	0.066	7.47	79	26	1.6	4.72
02706172	2024-10-15 20:41	2024-10-28 12:58	0	63	13	303	0	0	1	0	0	0	0	0	0	0	0	1	0	0	33	18.56	17.77	0.37	87	251	326.66	17.21	24	14.3	1.22	8.68	24.1	7.8	20.6	25.5	14.9	265.1	3.86	135.1	101	1.74		0.261	7.32	74	20	6.3	20.94
02104800	2024-09-27 19:08	2024-10-05 08:10	1	72	8	180	1	44	1	1	0	0	0	0	0	0	0	0	1	1	57	27.49	25.1	1.58	114	216	205.1	53.24	22.9	12.5	1.04	6.32	26.7	16.3	30.6	6.7	0.8	238.4	4.75	134.2	97.6	2.23		3.36	7.4	100	25	2.6	27.25
02706808	2024-10-17 09:59	2024-10-27 13:15	0	75	10	243	0	0	0	0	1	0	1	0	0	0	0	0	0	0	38	10.36	9.94	0.32	104	148	192.99	59.28	27.6	16.6	1.42	4.98	35.4	17.2	26.6	30.7	13.5	326.3	3.85	142.2	107.5	2.11	23300	0.152	7.43	107	23	4.9	19.26
02709592	2024-10-23 14:51	2024-10-31 14:34	1	60	8	192	0	0	0	1	0	0	0	0	0	0	0	0	0	0	40	32.1	30.75	0.48	85	4	93.63	60.81	38	14.2	1.18	2.26	28.3	10.9	20.6	109.8	72.5	340.7	4.05	128.8	98.6	2.07	23800	0.014	7.34	125	25	2.3	20.07
02704286	2024-10-21 01:25	2024-11-05 14:54	1	62	15	347	0	0	1	1	0	0	1	0	0	0	0	0	0	0	50	14.48	13.51	0.43	122	235	285.72	2.98	28.4	13.2	1.11	7.4	34.4	23.4	25.1	19	9.1	27.1	3.17	137.3	103.8	1.97	628	0.012	7.48	62	26	1.6	16.89
02715553	2024-11-05 20:29	2024-11-06 16:25	0	49	1	20	0	0	0	0	0	0	0	0	0	0	0	0	1	0	50	1.41	1.12	0.24	75	84	125.7	8.88	104.4	31.2	2.84	0.8	28.8	34.6	11.1	19	11.8	79.3	3.24	133.3	108.5	1.53	381	0.012	7.32	63	20	8.6	3.02
02701108	2024-10-06 04:16	2024-10-11 12:35	1	68	5	128	0	0	1	0	1	0	1	0	0	0	0	1	0	0	38	14.57	13.25	0.84	114	157	124.68	48.43	26.7	12.4	1.05	3.43	28.5	46	29.1	14.9	3	99.9	3.29	140.5	105.3	2.1	2640	0.204	7.43	67	31	2.6	7.26
02706663	2024-10-17 06:40	2024-10-22 09:55	1	55	5	120	0	0	0	1	0	0	0	0	0	0	0	0	0	0	40	16.55	16.18	0.27	92	133	396.25	15.58	23.8	11.4	0.93	10.8	8.6	9.5	22.1	10.8	4	120.1	3.24	135.3	99.8	2.39	313	0.012	7.36	69	29	1.4	10.07
02692987	2024-09-12 10:57	2024-09-18 09:24	0	70	6	142	0	0	1	0	0	0	1	0	0	0	0	0	0	0	40	19.09	18.34	0.29	104	423	89.88	0.39	27.5	12.9	1.09	6.92	15.5	26.7	33.1	17.3	4.9	60.6	4.45	126.3	90.6	2.15	816	0.012	7.44	74	35	1
02657001	2024-09-01 01:52	2024-09-22 13:09	1	55	21	515	0	0	1	0	0	0	1	0	0	0	0	0	0	1	33	11.9	11.76	0.07	94	129	172.2	57.1	30.6	17	1.49	5.22	18	6.5	23.1	3.7	1.8	439	3.45	136.5	111.5	1.83	6740	0.012	7.21	77	18	0.7	18.18
02673749	2024-11-08 18:14	2024-11-22 15:08	0	72	14	333	0	0	1	0	0	0	1	0	0	0	0	0	0	0	40	13.82	8.88	3.59	81	165	134.9	0.64					13.7	21.9	29.1	9.9	1.6	165.4	3.9	139.3	111.6	2.06			7.39	129	20	0.63	10.99
02719407	2024-11-13 20:24	2024-12-14 11:39	0	56	31	744	1	672	1	0	0	0	0	0	0	1	0	1	0	1	100	8.28	6.95	0.59	137	56	320.34	19.08	35.2	14.9	1.27	4.65	210.8	87.3	36.4	57.2	34.2	138.4	3.29	131.2	97.9	1.8	2240	0.034	7.21	68	42	1.3	6.97
00833094	2024-12-26 11:42	2024-12-29 07:02	1	67	3	66	0	0	1	1	0	0	1	0	0	1	0	1	1	1	33	11.24	9.94	1.09	103	94	239.15	20.75	30.7	17.4	1.6	4.57	37.2	30	28.3	40.1	16.7	126	4.04	137.4	99.5	1.99		0.012	7.17	112	12	17	16.05
02740788	2024-12-30 22:52	2024-12-31 14:54	0	70	1	15	0	0	1	0	0	0	0	0	0	0	0	0	1	0	50	32.48	30.13	0.85	161	11	399.63	14.81	31.4	12.6	1.14	4.25	47.4	47.6	22.8	41.7	25.1	346.8	7.02	129.5	100.3	1.99	19800	0.227	7.26	28	26	6.1
02626656	2024-11-15 16:03	2024-12-01 21:56	1	71	16	389	0	0	0	0	0	0	0	0	1	0	0	0	1	0	40	5.59	3.1	1.82	121	27	105.75	0.42	36.5	13.7	1.16	1.63	7817	1272.2	27.3	39.2	20.1	74.5	2.56	130.9	99.6	2.01	413	0.031	7.57	41	19	3.7	4.75
02730600	2024-12-08 17:26	2024-12-12 12:14	0	57	4	91	0	0	1	0	0	0	1	0	0	0	0	0	0	0	33	31.08	29.45	0.35	150	132	156.01	70.23	34.7	14.7	1.32	2.57	206.1	315.2	36.6	73	46.4	340.4	4.47	134.7	99.5	2.09		0.223	7.41	88	30	2.3	34.32
02648872	2024-06-10 13:01	2024-06-14 09:40	0	63	4	91	0	0	1	0	0	0	0	0	0	0	0	0	0	0	33	2.73	2.42	0.28	132	145	7.13	0.4	21.2	11	0.96	2.14	54.6	36.1	35.8	26.5	6.5	76.2	2.54	141.6	105.8	2.06		＜0.012	7.45	81	24	4.4	8.04
02639724	2024-05-21 05:27	2024-05-21 10:31	0	50	1	4	1	4	1	0	0	0	0	0	0	0	1	0	0	0	33	18.58	17.88	0.24	81	64	207.37	66.28	58.1	21	21.3	2.9	637.4	256.1	23.4	30.8	16.7	474.2	3.45	142.2	90.5	2.05		0.981	7.57	203	33	9.3
02649739	2024-06-12 02:13	2024-06-13 10:20	0	62	1	8	0	0	1	0	1	0	0	0	0	0	0	0	0	0	33	18.03	17.21	0.45	146	80	306.38	47.77	30.6	12.1	1.1	5.82	150.5	91	36.7	132	85	335.6	3.7	139.9	106	2.15		0.076	7.37	83	28	4.3	12.2
02475685	2024-06-04 20:49	2024-06-14 18:21	1	38	10	243	1	153	0	1	0	0	0	0	0	0	0	0	1	1	33	9.15	8.89	0.21	72	272												424.2	5.56	125.9	95.5	1.89			7.43	64	27	1.3	11.07
02656349	2024-06-25 17:13	2024-07-03 14:57	1	59	8	189	0	0	0	1	0	0	0	0	0	0	0	0	0	0	33	25.33	23.75	0.8	122	146	350.62	54.55	34.2	14.9	1.38	7.78	38.3	16	28.3	13.1	4.4	179.6	4.59	134.8	103.2	1.91		0.282	7.42	64	29	2.9	22.96
02637896	2024-07-11 14:21	2024-07-20 10:59	1	60	9	0	0	0	0	1	1	0	0	0	0	0	0	0	0	0	33	7.67	6.5	0.66	91	181	219.88	21.83	27	11.5	1.02	6.01	16.9	8.3	29	11.8	3.1	60.4	3.34	134.6	106.7	2.12		0.777	7.52	69	25	0.5	5.79
00974988	2024-09-02 23:13	2024-09-09 08:29	0	66	7	104	0	0	1	0	0	0	0	0	0	0	0	0	0	0	33	14.74	14.28	0.24	175	65	392.4	60.62	32.1	16	1.39	7.09	29.9	17.3	32.9	75.8	44.9	459.2	3.51	136.7	99.7	2.2		0.036	7.35	88	25	5.4	19.07
02664308	2024-07-12 15:14	2024-07-25 09:47	1	84	13	0	0	0	0	0	0	0	0	0	0	0	0	0	0	0	33	12.84	11.64	0.73	104	180	47.41	0.83	46.4	12.8	1.17	3.72	17.6	13.2	31	21	5.9	55.1	3.99	138.4	108.6	2.06		＜0.012	7.45	61	29	2.1	8.94
02661676	2024-07-08 03:13	2024-07-20 11:03	0	36	12	35	0	0	0	0	0	0	0	0	0	0	0	0	0	0	33	20.47	17.53	1.45	159	200	488.52	12.98	41.9	12.4	1.13	8.12	110.6	113.6	42.4	8.5	2.2	101.2	5.57	136.1	106.5	2.2		＜0.012	7.11	117	8	1.1	8.12
01484881	2024-07-26 15:58	2024-08-09 09:08	0	71	14	118	0	0	0	1	1	0	1	0	0	0	0	0	0	0	33	14.13	12.47	1.11	84	299	235.91	1.71	26.9	13.6	1.25	7.56	41.2	26.8	21.4	10.6	2.6	178.3	3.68	152.9	123.4	1.84		0.135	7.49	74	32	1	10.76
02588051	2024-07-17 18:13	2024-07-27 10:53	0	45	10	0	0	0	0	0	0	0	0	0	0	0	0	0	0	0	33	21.56	19.54	0.77	120	124	238.49		29.2	12.4	1.13	8.27	70.2	57	30.1	47	27.2	65.4	2.63	130.8	95	2.31		0.013	7.39	150	30	1.1	15.18
02671142	2024-07-27 09:28	2024-08-18 09:43	1	62	22	100	1	71	0	1	0	0	0	0	1	0	0	0	0	0	35	11.96	10.42	1.39	78	80	389.46	39.14	31.9	16.2	1.51	7.15	17.8	9.3	30.7	17.1	6.4	356.9	5.12	134.6	99	2.02		0.32	7.33	469	26	11.5
02681600	2024-08-19 06:13	2024-09-02 09:21	1	47	14	0	0	0	0	0	0	0	0	0	0	0	0	0	0	0	33	18.7	18.12	0.34	59	188	249.94		26.7	14.9	1.26	5.7	155.4	99.8	33.4	35.3	21	69.9	4.05	132.7	102.5	2.01		＜0.012	7.47	84	28	2.3
02681248	2024-08-17 20:50	2024-09-07 09:55	0	44	21	254	0	0	0	0	0	0	0	0	0	0	0	0	0	0	33	13.4	12.94	0.15	141	238	12.25	19.82	24.3	12.6	1.04	3.03	49.6	8	36.7	11	2.9	113.6	2.84	134.6	102.2	2.39		＜0.012					12.17
02662976	2024-07-10 00:49	2024-07-16 10:25	0	61	6	0	0	0	1	0	0	0	1	0	0	0	0	0	0	0	33	9.6	6.4	2.35	155	180	62.3	11.25					22.1	17.6	40.3	19.4	4	161.9	3.69	138.4	107.3	2.27			7.3	85	30	1.3
02666563	2024-07-17 11:18	2024-08-02 14:36	1	76	16	0	0	0	1	1	1	0	0	0	1	0	0	0	0	0	33	62.53	56.34	2.02	109	154	216.16	59.03	29	13.6	1.24	5.47	26.5	9.4	34.6	11.4	2.9	265.8	3.91	139.9	102.5	2.15		0.026	7.38	50	38	3.3	34.55
02674747	2024-08-04 08:54	2024-08-06 10:15	0	56	2	0	0	0	0	0	0	0	0	0	0	0	0	0	0	0	33	17.46	14.05	1.59	115	371	336.19	1.81					20.6	19.1	31.8	9.7	2.3	148	3.79	134.2	101.6	2.2		＜0.012	7.34	70	31	0.6	13.25
02672795	2024-07-30 14:08	2024-08-07 09:00	0	34	8	26	0	0	0	1	0	0	0	0	0	0	0	0	0	0	33	8.93	7.66	1.17	140	229	36.19	13.53	20.8	11.8	0.98	2.8	53.6	42.9	36.3	11.8	2.5	487.9	2.95	138.3	102.2	2		0.044	7.44	127	21	6.7	16.61
02676661	2024-08-07 13:15	2024-08-12 09:59	0	45	5	0	0	0	0	0	0	0	0	0	0	0	0	0	0	0	33	8.31	6.69	1.19	166	20	167.2	14.91					616.1	221.5	35.4	18.2	6.1	137.2	4.21	132.5	97.9	2.04			7.44	87	25	2.8	7.24
02336967	2024-07-22 18:38	2024-08-14 12:37	1	75	23	90	0	0	1	1	0	0	1	0	0	0	0	0	0	0	33	2.01	0.97	0.98	90	75	320.12	29.08	28.2	14.2	1.32	6.96	41.5	23.5	32.8	12.9	6	116	4.11	136.6	104.6	2.1		3.73	7.42	68	23	3.5	15.14
02687466	2024-09-01 05:54	2024-09-08 10:16	1	70	7	0	0	0	1	0	1	0	0	0	0	0	0	0	0	0	33	13.36	12.46	0.7	138	175	157.79	0.92	30.2	13.6	1.15	6.02	19.7	11.8	38.4	30.2	4.8	78.2	3.12	138.4	98.7	2.21		＜0.012	7.48	139	26	1.4	19.05
02672618	2024-07-30 10:34	2024-08-12 10:05	1	43	13	150	0	0	0	0	0	0	0	0	0	0	0	0	0	0	30	12.98	11.26	1.48	113	99	305.28	3.12	26.2	14.8	1.26	7.79	48.9	48.6	26.4	52.3	31.2	123.5	3.52	139.8	105.8	2.11		0.015	7.41	88	34	1.1	11.91
02674966	2024-08-04 22:47	2024-08-13 10:14	1	82	9	0	0	0	0	0	0	0	0	0	0	0	0	0	0	0	33	11.28	8.5	1.37	116	117	225.75	9.64	24.6	12.2	1.01	9.01						54.4	3.08	136.4	99.5	2.07
01724761	2024-06-24 09:26	2024-07-31 11:18	0	55	37	358	1	0	1	1	0	0	0	0	0	0	1	0	0	1	33	9.57	9.07	0.26	80	95	91.13	54.67	26.8	10.8	0.94	3.2	82.4	17.2	23.5	15.4	6.6	297.2	4.85	132	112.2	1.78		0.013	7.26	91	16	6.1	27.24
02657226	2024-08-10 16:41	2024-08-19 09:46	1	73	9	0	0	0	1	1	1	0	0	0	0	0	0	0	0	0	33	9.49	8.29	0.54	136	55	202.2	9.79	28.3	14.5	1.24	6.61	15.8	9.8	33.1	68.7	14.6	96.4	4.4	135	100.5	2.06		0.04	7.42	61	30	1	7.95
02684658	2024-08-25 16:12	2024-08-31 10:15	1	56	6	0	0	0	0	0	0	0	0	0	0	0	0	0	0	0	33	15.66	13.75	1.03	144	360	45.46																						7.17
02671051	2024-07-26 19:46	2024-08-05 14:13	0	70	10	0	0	0	1	1	0	0	0	0	0	0	0	0	0	0	33	6.16	4.71	0.85	134	30	149.94	3.79	36.4	16.3	1.54	4.41	44.2	45.9	20.4	50	24.5	56.3	3.58	131.1	108.2	1.9		＜0.012					4.73
02665991	2024-07-16 11:30	2024-07-25 10:53	0	64	9	0	0	0	0	0	0	0	0	0	0	0	0	0	0	0	33	8.74	6.9	0.92	101	502	117.54	3.79	25.3	18.9	1.77	6.17	40.7	51.6	26.3	71.3	49.5	63.6	4.21	140.6	111.9	2.3		＜0.012	7.53	65	22	2.6	5.88
02683759	2024-08-23 02:20	2024-09-03 12:10	1	56	11	130	0	0	1	0	0	0	0	0	0	0	0	0	0	0	33	17.16	15.73	0.6	136	175	22.66	13.45	24.6	11.3	0.95	3.57	30.8	12.6	43.6	13.4	2.4	65.9	3.83	133.4	100.4	2.21	476	＜0.012					15.39
02627354	2024-08-11 16:41	2024-08-24 10:00	0	60	13	0	0	0	1	0	0	0	0	0	0	0	0	0	0	0	33	17.28	13.93	1.03	174	250	18.06	0.26	31.8	13	1.09	4.68	19.3	24	35.5	18.3	3.7	156.6	3.92	140.2	101.2	2.58	111	＜0.012
02679666	2024-08-14 00:49	2024-08-23 09:59	0	41	9	0	0	0	0	1	0	0	0	0	0	0	0	0	0	0	33	12.43	9.55	1.63	124	231	21.15						61.9	82	33.5	29.7	12.1
01042377	2024-07-30 19:53	2024-08-09 08:54	1	40	10	0	0	0	0	1	0	0	0	0	0	0	0	0	0	0	33	6.49	4.93	0.93	68	41	123.6	15.41	28	18.9	1.65	3.57	20.6	6	30.9	27.4	11.5	185.9	3.8	137.4	103.3	2.18		＜0.012	7.5	66	29	0.8	4.4
02663499	2024-07-10 18:53	2024-07-29 10:28	1	65	19	120	0	0	1	1	0	0	0	0	0	0	0	0	0	0	33	11.17	9.91	0.61	108	133	280.58	24	40.5	16.3	1.52	8.92	16.6	8	33.5	14.2	4.8	388.3	5.08	124.7	91.9	2.03	17400	0.017	7.27	79	18	2	6.86
01143004	2024-06-29 12:06	2024-07-21 09:51	0	64	22	0	0	0	0	0	0	0	1	0	0	0	0	0	0	0	33	6.62	5.88	0.66	152	148	127.97	1.07	30	12.5	1.13	6.4	36.2	138.4	31.7	17.2	5.8	101.1	4.08	134.7	106.7	2.08	1420	0.044
02684381	2024-08-24 15:26	2024-09-03 06:34	0	63	10	0	0	0	0	0	0	0	0	0	0	1	0	0	0	0	33	13.32	11.26	0.95	120	188	63.61	3.63	24.5	13.8	1.17	5.22	32.6	65.8	30.6	13.5	4.4	50	3.6	138.8	103.1	2.28		＜0.012
02656401	2024-06-26 06:25	2024-07-18 10:21	1	75	22	0	0	0	0	0	0	0	0	0	0	0	0	0	0	0	33	10.07	9.19	0.4	114	191	94.83	13.27					28.2	12.3	35.9	9.8	2.9	135	4.19	138.1	111.9	2.57							16.12
02661669	2024-07-08 01:33	2024-07-26 09:29	0	49	18	252	1	144	0	1	0	0	0	0	0	0	0	0	0	0	60	10.3	8.88	0.82	132	13	294.32		31.2	11.5	1.02	8.18	39.7	80.6	28.5	41	19.6	139.3	3.66	128.1	93.3	2.03		0.097	7.36	104	28	1.7	7.87
01874209	2024-08-09 22:17	2024-08-16 10:02	1	75	7	0	0	0	1	1	1	0	0	0	0	0	0	0	0	0	33	15.05	13.77	0.35	112	217	213.45	2.2										181.2	5.64	127.7	100.4	2.45		0.022	7.55	90	17	4.1	14.26
02664370	2024-07-12 20:04	2024-07-16 11:58	0	76	4	0	0	0	1	1	1	0	0	0	0	0	0	0	0	0	33	17.07	14.22	1.1	164	154	324.68	3.55	30	13.3	1.22	7.44	76.4	55.4	35.6	30.1	11.2	96.9	3.12	134.9	98.9	2.02
02627756	2024-07-26 22:53	2024-08-05 15:05	1	56	10	0	0	0	1	0	0	0	0	0	0	1	0	0	0	0	33																		3.02	129	99.4	2.02
02678052	2024-08-10 20:09	2024-08-18 10:06	0	75	8	0	0	0	1	1	0	0	0	0	0	0	0	0	0	0	33	21.96	19.39	1.21	107	222	176.53	21.89	25.3	12	1	6.68	24.4	57.8	33.9	11.5	3	138.6	3.23	133.4	98.6	2.06		0.019
02666255	2024-07-16 21:49	2024-07-26 09:55	1	73	10	0	0	0	1	0	0	0	1	0	0	0	0	0	0	0	33	7.69	6.08	1.2	139	211	83.85		27.6	12.7	1.16	6.17	24.9	13.7	37.9	11.8	3	64.8	3.58	136.8	103.7	2.23		＜0.012					6.34
01423532	2024-08-14 23:40	2024-08-22 10:44	1	68	8	48	0	0	1	1	0	0	1	0	0	0	0	0	0	0	33	15.53	12.5	0.39	122	130	325.2	72.3	31	12.6	1.05	6.68	128.1	54.9	31.2	15.1	5.4	103.6	3.66	133.1	101.1	2.21	1670	1.28
02689472	2024-09-05 00:47	2024-09-14 09:44	1	69	9	0	0	0	1	1	0	0	0	0	0	0	0	0	0	0	0	9.75	8.35	0.85	138	69	140.22	12.9	23.6	12.2	1.01	6.53	86.9	31.6	30	20.5	7.8	65.7	3.17	138.9	107.3	2.08		0.033
02682806	2024-08-20 22:39	2024-08-31 10:14	1	47	11	0	0	0	0	0	0	0	0	0	0	0	0	0	0	0	0	4.06	3.33	0.4	111	124		8.8	35.5	17.3	1.5	8.18	40.9	55.2	29.1	14.5	6.2	90.6	3.16	134.3	100.5	1.87
02664946	2024-07-15 12:26	2024-07-17 11:43	1	73	2	47	0	0	0	0	0	0	0	0	0	0	0	0	0	0	40	4.33	3.43	0.44	110	29	131.85	1.19	28.2	10.1	0.86	3.24	220.8	95	23.1	95.1	63.4	51.5	4.11	140.6	112.1	1.93	307	＜0.012
02665633	2024-07-15 20:24	2024-07-19 14:03	0	76	4	96	0	0	1	0	0	0	0	0	0	0	0	0	0	1	33	11.16	10.13	0.41	59	117	175.84	31.77	48.8	49.6	4.74	4.15	32.1	3.7	20.9	24	15.3	452.6	3.84	128.1	94.6	2.18	42200	0.105	7.46	67	27	1.1	9.64
02679634	2024-08-13 18:48	2024-08-28 20:26	0	67	15	360	0	72	1	0	0	0	0	0	0	0	0	0	1	0	40	0.66	0.49	0.13	140	33	271.63	31.67	33.3	17.2	1.5	5.22	73.1	58.2	30	18.7	5.7	157.9	3.74	140.3	111.5	1.97	35000	0.229	7.34	47	33	3.9	1.05
02664929	2024-07-14 18:59	2024-07-15 11:26:00	0	52	1	16	0	16	0	0	0	0	0	0	0	0	0	0	1	0	40	28.11	24.82	1.27	144	428	89.7	24.39	31.5	12.3	1.12	5.82	28.7	27	32.6	8.5	2.5	120.1	4.95	130.3	100.2	2.13	680	0.036	7.07	55	25	1.2
01125165	2024-08-09 16:31	2024-08-17 21:15	0	81	8	216	1	216	0	0	1	0	0	0	0	0	0	0	1	0	80	17.78	17.37	0.23	96	138	107.08	0.8	30.9	12.3	1.01	4.62	34.4	18.6	33.3	24.5	7.5	53.2	4.26	129.6	97.2	2.14	8380	1.181	7.52	64	28	1.3	15.96
02689012	2024-09-04 01:02	2024-09-13 14:20	0	72	9	216	1	72	1	0	1	0	0	0	0	0	0	0	0	0	40	8.67	6.46	1.08	152	186	76.93	0.2	24	11.7	0.97	4.45	78.2	84.1	35.5	15.8	4.4	63	3.36	140	101.7	2.1	200	＜0.012	7.48	110	31	1.9	10.91
02668770	2024-07-22 11:49	2024-07-23 11:10	0	84	1	23	0	0	1	1	1	0	0	0	0	0	0	0	1	0	33	46.57	45.31	0.64	176	476	60.41	15.22	45.5	17.3	1.64	3.2	41.3	19.1	42.2	15.7	5.9	150.4	4.62	132.9	96.3	2.22	20500	1.59	7.58	130	18	2.1	43.88
02664605	2024-07-13 16:56	2024-08-11 10:49	1	72	29	432	0	0	1	1	1	0	0	0	0	0	0	0	0	0	60	19.44	18.09	0.59	93	48	259.87	27.61	42	19.3	1.81	2.93	26	14.1	28.1	32.7	10.8	276.4	4.9	133.7	106.2	2.02	28400	0.026	7.2	108	18	10.7
02687039	2024-08-30 13:12	2024-09-01 12:03	0	69	2	23	0	0	0	0	0	0	0	0	0	0	0	0	0	0	33	12.97	12.34	0.35	116	40	79.15	66.36										174.6	2.8	138.6	99.7	2.1	288.55	1.08					20.73
02669621	2024-07-23 20:50	2024-07-27 10:18	1	77	4	85	0	0	0	1	0	0	0	0	0	0	0	0	0	0	33	51.1	46.92	1.32	82	325	195.34	3.8	21	12.8	1.17	5.22	13.8	11.9	26	4.1	0.4	114.6	3.56	131.2	106	2.19	7220	0.019	7.22	151	14	1.2	47.54
02684547	2024-08-25 10:12	2024-08-28 14:21	0	76	3	73	0	0	1	0	1	0	1	0	0	0	0	0	0	0	33	9.79	8.88	0.44	150	154	119.5	27.59	25.6	13.2	1.12	5.82	223.3	622.1	37.8	88.3	36.5	138.2	4.04	134.2	102.5	2.12	1560	0.042	7.44	57	28	1.7	11.04
02167018_24	2024-07-10 18:59	2024-07-17 11:40	0	69	7	160	0	0	0	0	0	0	0	0	0	0	0	0	0	0	33	17.75	16.6	0.41	163	155	167.26	21.24	29.7	14.4	1.33	5.22	167.8	136.1	34.2	26.7	9.8	100.5	5.26	134.4	100.8	2.39	1400	＜0.012	7.44	57	24	3.2	14.87
02646910	2024-06-04 22:18	2024-08-09 08:21	1	53	66	1368	1	1056	0	0	0	0	0	0	0	0	0	0	1	0	100	17.06	12.97	2.26	104	74	152.34	14.76	22.6	11.1	0.98	6.52	24.7	42.4	32.5	31.5	24.4	74.1	4.13	135.4	102.8	2.19	6320	0.072	7.53	128	27	1.5	17.62
02677281	2024-08-08 15:13	2024-08-16 02:05	1	38	8	178	0	0	0	0	0	0	0	0	1	0	0	0	1	1	40	10.51	8.74	0.68	60	45	296.54	22.85	49.2	22.1	1.95	4.57	835.1	282	24.4	72.6	47.1	363.2	7.15	127.6	99	1.47	2410	＜0.012	7.38	130	27	3.2	10.51
02682562	2024-08-20 12:09	2024-08-22 04:01	1	93	2	37	0	0	1	1	0	0	0	1	0	0	0	0	1	0	70	13.41	12.42	0.39	130	97	308.29		32.9	16.5	1.44	6.46	41.6	29.3	20.3	32.4	16.7	179.6	5.27	120.6	90.5	2.06	53900	0.113	7.29	63	35	4.3	18.06
02677686	2024-08-09 14:31	2024-08-14 13:35	1	68	5	119	0	0	1	1	1	0	1	1	0	0	0	0	1	0	33	47.83	45.84	0.62	77	523	253.04	7.57	28.2	14.2	1.1	7.25	11.9	8.6	29.6	14.3	4.5	93	4.63	124.9	91	2.19	13300	0.034	7.45	119	14	1.9	32.46
02687460	2024-09-01 02:20	2024-09-06 10:11	1	75	5	16	0	0	0	0	0	0	0	0	0	0	0	0	1	0	50	3.57	3.3	0.24	67	95	68.95	10.6					29	20.3	22.3	9.8	3.2	31.4	2.51	125	99.7	1.63							2.69
02693589	2024-09-13 21:23	2024-09-22 08:45	0	54	9	0	0	0	0	0	0	0	0	0	0	0	0	0	0	0	33	14.72	11.63	1.7	104	393	334.96	1.34	28.6	13	1.1	8.5	45.8	14.8	23.1	13.4	4.8	63.4	4.12	135.6	102.1	2.07	2470	0.016
02705604	2024-10-14 21:40	2024-10-18 10:00	0	37	4	14	0	0	0	0	0	0	0	0	0	0	0	0	0	0	33	19.98	18.99	0.31	149	159	283.52	27.53	34	16.1	1.37	5.7	20.9	24.3	34	21.1	4.6	359.5	3.3	129.5	92.5	1.94		＜0.012	7.47	85	33	1.4	11.39
02706143	2024-10-15 16:38	2024-10-27 11:00	0	26	12	70	0	0	0	0	0	0	0	1	0	0	0	0	0	0	33	5.99	5.17	0.3	61	116	62.39	1.15	26.2	16.7	1.45	1.31	80.1	149.2	34.5	362.2	262.7	33.4	3.99	140	104.6	2.17		0.02	7.52	91	29	1.8	5.99
02707424	2024-10-18 21:00	2024-10-25 15:19	0	82	7	84	0	0	0	0	0	0	0	0	0	0	0	0	0	0	33	12.37	11.27	0.57	124	143	99.14	3.57	24.6	13.7	1.16	4.92	21.3	13.4	37.2	33.9	7.8	161.8	3.73	144.6	107.2	2.2	4700	0.073	7.42	71	43	1	9.66
02714013	2024-11-02 18:28	2024-11-06 10:41	0	66	4	18	0	0	1	0	0	0	0	0	0	0	0	0	0	0	33	8.07	6.67	0.78	62	408	231.42	1.44	27.8	14.7	1.26	9.14	47.7	28.1	28.7	24.6	14	151.6	4.72	133.5	101.3	2.31		0.014	7.44	148	23	0.6	9.52
02710740	2024-10-26 18:24	2024-11-07 15:02	1	67	12	16	0	0	1	1	1	0	1	0	0	0	0	0	0	0	70	3.55	3.27	0.2	90	17	249.38	47.13	27.6	12.7	1.07	6.15	39.5	33.9	27.2	55.7	34.7	451	3.79	132.4	99	2.09	670	0.036	7.39	67	26	2.6	13.67
01462156	2024-09-19 00:30	2024-10-04 09:44	0	73	15	64	0	0	1	0	0	0	1	0	0	0	0	0	0	0	33	9.15	8.3	0.72	163	70	212.94	24.24	24.9	12.4	1.02	9.23	241	120.5	32.2	18.7	6.9	188.1	4.48	137.1	104.5	2.22	180	0.145	7.42	96	24	2.3	11.08
02704247	2024-10-11 22:39	2024-10-21 10:36	1	83	10	228	0	78	1	1	1	0	0	0	0	0	0	0	0	0	33	19.81	19.1	0.17	103	180	333.65	14.92	27	13.5	1.14	8.82	87.3	20.4	32.2	9.6	2.5	233.3	4.04	133.5	106.2	2.07		10.3	7.3	132	26	1.4	23.74
02714017	2024-11-02 19:51	2024-11-03 09:21	0	36	1	13	1	1	0	0	0	0	0	0	0	0	0	0	1	0	60	30.3	27.75	0.63	146	71	318.34	26.58	25.4	13.8	1.17	7.56	263.3	718.8	33.7	25.5	9.9	63.4	5.19	127.7	96.6	2.42		＜0.01	7.27	81	18	1.8	32.96
02726731	2024-11-29 15:02	2024-12-06 15:24	1	34	7	0	0	0	0	0	0	0	0	0	1	0	0	0	0	0	33	28.97	28.07	0.23	120	194	47.44	52.31					121.5	256.9	34.6	12.3	3.6	130.5	3.74	135.8	100.4	2.2		0.014	7.42	83	31	3.7	34.18
02729156	2024-12-04 20:38	2024-12-06 13:04	1	68	2	0	0	0	0	0	0	0	0	0	0	0	0	0	0	0	33	7.49	5.83	0.88	136	175			30.4	15.4	1.41	7.29	115.2	115.1	30.8	30.1	12.9	56.5	3.39	134	102.2	2.13		＜0.01					9.95
02730324	2024-12-07 18:22	2024-12-16 10:08	0	73	9	65	0	0	0	0	0	0	0	0	0	0	0	0	0	0	50	9.98	9.27	0.41	152	124	75.61	11.59					14.6	12.7	45	48.1	7.8	67.6	3.76	135.6	98.8	2.29		＜0.01	7.48	71	30	3.1	15.55
02720143	2024-11-15 11:01	2024-12-04 10:53	1	70	19	266	1	174	0	0	0	0	0	0	0	0	0	0	0	1	40	3.69	3.09	0.27	78	110	119.85	2.65	26.3	14.9	1.28	3.13	12.6	11.1	38.3	75.7	38.7	464.5	7.81	138.4	108.2	2.1		＜0.012	7.49	176	15	6.8	7.39
02729191	2024-12-05 07:02	2024-12-13 15:01	1	44	8	0	0	0	0	0	0	0	0	0	0	0	0	0	0	0	33	6.17	5.56	0.55	150	207	10.71	0.31					20.1	15.8	45.4	25.1	4	61.1	4.5	139.5	100.8	2.54		＜0.01	7.43	104	29	4
02631545	2024-12-03 02:53	2024-12-12 11:11	0	69	9	58	0	0	0	1	0	0	0	0	0	0	0	0	0	0	33	16.53	15.66	0.5	111	108	179.18	30.09	30.1	13.8	1.23	5.4	39.4	38.4	25.3	23.1	11.8	65	2.57	13.2	100.1	1.91		0.055	7.4	75	37	1.2	13.42
02719362	2024-11-13 16:00	2024-12-02 10:17	1	62	19	0	0	0	0	0	0	0	0	0	0	0	0	0	0	0	33	16.47	13.5	1.89	126	332	135.6	0.25	25.2	13.2	1.12	6.37	23.6	18.1	43.3	25.1	4.2	49.7	2.64	130.8	98.2	2.05		＜0.01	7.47	118	28	0.7	11.1
02581530	2024-12-17 20:38	2025-01-01 09:51	0	75	15	0	0	0	0	0	0	0	1	0	0	0	0	0	0	0	33	6.68	6.32	0.19	117	112	115.32	0.34	31.6	12.5	1.11	3.77	21.9	10.9	28.2	10.2	2.4	58.1	3.86	133.6	100.8	2.18		0.35
02720378	2024-11-16 03:30	2024-11-26 08:30	1	77	10	127	0	0	1	1	1	0	0	0	0	0	0	0	0	0	33	24.67	23.39	0.78	135	109	210.36	70.19	33.1	13.5	1.13	4.86	62.5	19.8	32.7	17	5	293.6	3.77	133	99.3	2.13		0.667	7.44	70	21	4.4	23.59
02737082	2024-12-22 18:46	2024-12-31 10:37	1	58	9	0	0	0	1	1	1	0	0	0	0	0	0	0	0	0	33	16.03	14.19	0.97	128	98	317.96	33.86	27.3	12.7	1.15	4.94	100	113.5	29.5	40.7	24.1	102.8	3.01	133.5	101.5	2		0.032	7.46	65	29	1.7	17.73
02722528	2024-11-20 12:05	2024-11-27 09:32	0	51	7	0	0	0	1	0	0	0	1	0	0	0	0	0	0	0	33	14.75	13.1	0.59	141	148	47.92	0.79					35.1	35.9	40.8	20.3	4.3	76.4	3.01	138.2	98.1	2.28		＜0.012	7.45	80	40	1.6	7.21
02471465	2024-11-22 09:37	2024-12-08 09:36	0	60	16	170	0	0	1	0	0	0	0	0	1	0	0	0	0	0	33	2.58	1.96	0.29	97	40	79.22	6.42	28.6	13.3	1.13	4.35	61.5	58.4	31.5	19.9	4.8	44.4	3.54	135.9	99.2	2.12	59	0.025	7.45	107	36	1.3	1.43
02730333	2024-12-07 21:45	2024-12-21 11:58	0	69	14	183	0	45	0	1	0	0	0	0	0	0	0	0	0	0	40	11.06	10.71	0.29	114	281	93.29	43.29	30.9	13.8	1.25	4.35	27.3	20.5	30.6	17.3	5.6	153.7	3.99	129.3	97.9	2.14		0.205	7.41	114	14	8.8	23.32
02716594	2024-11-07 21:49	2024-11-28 10:29	0	71	21	0	0	0	1	0	0	0	1	0	0	0	0	0	0	0	33	12.91	12.08	0.44	139	15	173.22	51.05	32.7	11.6	0.97	4.46	25	15.4	27.5	71.7	44.9	170.6	3.23	134.2	102.3	2		0.036					6.78
02191868	2024-12-15 07:03	2024-12-28 16:49	1	70	13	56	0	0	0	0	0	0	0	0	1	0	0	0	0	0	33	1.63	0.46	0.98	94	106	135.46	1.34	29	16.7	1.49	3.7	8.3	7	28.8	17.6	4.2	114.6	3.22	132.7	107.1	1.88		＜0.012	7.34	86	28	2.1	4.99
02314074_24	2024-11-13 11:00	2024-12-01 10:49	1	70	18	32	0	0	1	1	1	0	0	0	0	0	0	0	0	0	33	24.23	22.02	1.12	100	356			25.2	12.9	1.08	6.03	11.6	11.7	35.3	8.7	1.5	242	4.31	131.7	94.3	2.23		＜0.012	7.4	97	31	2.7	22.58
02717018	2024-11-08 20:28	2024-11-16 11:09	1	73	8	89	0	0	0	1	0	0	0	0	0	0	0	0	0	0	40	29.88	27.35	1.49	106	46	240.1	63.03	30.1	15.2	1.31	6.15	25.2	12.6	29.2	11.3	3.3	153.3	3.8	137.6	106.7	1.96	393	0.254	7.41	62	30	1.9	19.53
02720616	2024-11-29 03:08	2024-12-07 13:20	1	61	8	9	0	0	1	0	0	0	0	0	0	0	0	0	0	0	33	17.14	16.78	0.23	111	80	36.73	61.77					392.6	1219.8	30.4	10.8	4.7	249.1	4.22	141.3	106.2	1.42		1.04	7.29	79	51	0.5	12.94
02717145	2024-11-09 10:52	2024-11-16 10:53	0	71	7	0	0	0	1	0	1	0	0	0	1	0	0	0	0	0	33	14.85	11.59	1.54	111	251							8.8	13.5	32.8	18.3	6.1	112.4	2.78	135.1	102.4	2.14			7.5	135	24	0.6	9.96
02720910	2024-11-17 17:38	2024-11-29 10:32	1	81	12	0	0	0	1	0	0	0	0	0	0	0	0	0	0	0	33	11.98	10.45	0.59	132	183	178.41	2.75					26.6	24.3	38.7	21.5	5.6	64.5	3.72	135.6	96.2	2.12		＜0.012					4.44
01908618	2024-11-11 14:22	2024-11-18 10:00	0	80	7	0	0	0	1	0	1	0	0	0	0	0	1	0	0	0	33	11.16	9.05	0.77	79	385	124.57		29.2	14	1.18	6.81	19	13	31.1	6.4	1.3	119.9	3.73	137.1	102.2	2.2							13.67
02722713	2024-11-21 01:39	2024-12-02 09:05	1	70	11	0	0	0	1	1	0	0	0	0	0	0	0	0	0	0	33	10.75	9.57	0.47	133	180	161.34		24.1	12	0.99	5.4	82.9	51.4	38.8	17.5	4.5	51.4	4.13	125.5	90.2	2.33		0.019	7.41	96	25	1	7.82
02731304	2024-12-10 01:56	2024-12-27 11:25	0	89	17	10	0	0	0	0	0	0	0	0	0	0	0	0	0	0	33	9.73	8.06	0.91	117	101	151.45	5.82	28	11.8	1.06	4.81	44.8	15.9	34.1	6.7	1.4	121.3	4.11	137	100.1	2.08		0.177	7.48	111	31	1.2	8.74
02739293	2024-12-27 03:21	2025-01-01 10:04	0	21	5	0	0	0	0	0	0	0	0	0	0	0	0	0	0	0	33	9.57	9	0.37	185	127	75.9	33.52	30.5	13.1	1.17	4.04	379.3	251.8	49.8	23.1	6.7	224	3.95	135.9	93.6	2.39		0.874					7.22
02721195	2024-11-18 09:53	2024-11-30 10:43	1	61	12	0	0	0	0	1	0	0	0	0	0	0	0	0	0	0	33	12.23	10.74	0.65	99	50	238.02	55	38.4	14	1.18	7.71	19.3	18	23.8	11.1	3.9	187.6	2.55	135.5	105.9	2.01		0.051	7.38	118	29	1.2	14.93
02722661	2024-11-20 16:08	2024-12-04 13:36	0	55	14	0	0	0	0	1	0	0	0	0	0	0	0	0	0	0	33	17.67	15.61	1.23	129	89	121.28	5.35	28.9	12.8	1.07	5.22	201	106.2	27.5	50.6	24.9	49.7	3.06	131.6	101.6	1.89		＜0.012	7.53	63	23	2
02719940	2024-11-15 03:59	2024-11-26 10:16	0	52	11	60	0	0	0	0	0	0	0	0	0	0	0	0	0	0	33	8.44	8.06	0.12	142	117		43.31	23	12.1	1.01	6.32	95.9	87.3	32.1	49.5	35.9	94.7	3.8	135.4	102.1	2.14			7.4	121	30	3.4	6.85
02725388	2024-11-26 16:40	2024-12-10 12:49	0	72	14	144	0	19	1	1	0	0	0	0	0	0	0	0	0	0	50	23.16	20.09	0.73	126	228	209	2.21					62	90.4	32.2	25.8	6.4	68.8	3.57	136	98.9	2.11		0.1	7.39	74	31	2.2	26.72
02731675	2024-12-10 13:34	2024-12-25 11:07	1	71	15	0	0	0	0	0	0	0	0	0	0	0	0	0	0	0	33	3.1	2.41	0.61	117	48	342.37	22.67	30.5	11.7	1.03	6.81	132.1	88.3	23.9	17.9	9.4	43.5	4	129.9	99.5	2.02		＜0.012	7.43	66	26	0.9	10.55
01297379	2024-12-02 20:45	2024-12-11 20:19	0	70	9	215	1	215	1	1	0	0	1	0	0	0	0	0	1	1	70	21.68	19.35	1.57	109	512	302.75	1.64	24.1	13	1.16	7.09	13.4	9.8	32.1	11.2	3.4	79.6	3.84	139.2	99.7	2.29		0.252	7.23	63	54	5.8	24.08
02159841	2024-11-22 16:46	2024-12-05 12:28	0	51	13	307	1	145	1	1	0	0	0	0	0	0	0	0	0	1	50	10.17	9.16	0.82	80	371	246.92	2.96	33.5	13.2	1.12	10.44	43.6	42.5	33.4	8.9	1.8	340.5	3.44	145.3	96	1.74		0.093	7.16	68	38	2.8	10.17
02713504	2024-12-07 21:40	2024-12-21 15:41	1	84	14	254	1	192	1	1	1	0	1	0	0	0	1	0	1	1	33	19.19	17.37	1.15	101	90	155.28	48.02	26.2	12.3	1.09	6.76	15.1	14.8	28.2	17.5	7.4	765.1	6.14	131.5	102.6	1.53		0.783	7.08	182	10	2.7	18.94
[truncated: 67 more columns]
